# Supplementary material for: Integrating GWAS and Gene Expression Analysis Identifies Candidate Genes for Root Morphology Traits in Maize at the Seedling Stage
Source: Genes (Basel). 2019 Oct 2;10(10):773. doi: 10.3390/genes10100773 (PMC6826382; doi:10.3390/genes10100773)
Supplement: Supplementary file 1 [file genes-10-00773-s001.zip]

Archive with 3 entries (2 files):
- Supplementary Material-R1/
- Supplementary Material-R1/Supplementary Dataset.xlsx
- Supplementary Material-R1/Supplementary Material.docx
