# Supplementary material for: Integrating GWAS and Gene Expression Analysis Identifies Candidate Genes for Root Morphology Traits in Maize at the Seedling Stage
Source: Genes (Basel). 2019 Oct 2;10(10):773. doi: 10.3390/genes10100773 (PMC6826382; doi:10.3390/genes10100773)
Supplement: Supplementary file 1 [file genes-10-00773-s001.zip › Supplementary Material-R1/Supplementary Dataset.xlsx]

## Sheet: Title page
Integrating GWAS and gene expression analysis identifies candidate genes for root morphology traits in maize at the seedling stage Houmiao Wang#, Jie Wei#, Pengcheng Li, Yunyun Wang, Zhenzhen Ge, Jiayi Qian, Yingying Fan, Jinran Ni, Yang Xu, Zefeng Yang*, Chenwu Xu*
Supplementary Dataset 1. Significant and suggestive SNPs detected by GWAS
Supplementary Dataset 2. Identification of candidate genes in QTL regions detected by GWAS
Supplementary Dataset 3. Gene differential expression between long- and short-root lines by RNA-seq analysis.
Supplementary Dataset 4. SNP and its annotation.
Supplementary Dataset 5. Statistics of the SNP in candidate genes.

## Sheet: Suppl. Dataset 1
Supplementary Dataset 1. Significant and suggestive SNPs detected by GWAS
Trait	Chr	Pos	P.value	SNP	Model
ARD	1	85729076	2.7e-05	SNP_1_85729076	GLM
ARD	1	85729283	1.02e-05	SNP_1_85729283	GLM
ARD	1	187389674	8.54e-05	SNP_1_187389674	GLM
ARD	1	213315833	2.15e-05	SNP_1_213315833	MLM
ARD	1	213315833	2.61e-06	SNP_1_213315833	GLM
ARD	1	240555249	8.33e-05	SNP_1_240555249	GLM
ARD	1	240555438	8.33e-05	SNP_1_240555438	GLM
ARD	2	52701178	7.61e-05	SNP_2_52701178	GLM
ARD	2	52717878	9.54e-05	SNP_2_52717878	GLM
ARD	2	52720811	6.79e-05	SNP_2_52720811	GLM
ARD	2	113616256	4.34e-05	SNP_2_113616256	GLM
ARD	2	118711915	6.76e-05	SNP_2_118711915	GLM
ARD	3	40621062	9.29e-05	SNP_3_40621062	GLM
ARD	3	40872180	4.79e-06	SNP_3_40872180	GLM
ARD	3	53621388	1.13e-05	SNP_3_53621388	GLM
ARD	3	119681914	5e-05	SNP_3_119681914	GLM
ARD	3	138163597	5.97e-05	SNP_3_138163597	GLM
ARD	3	147397047	2.33e-05	SNP_3_147397047	MLM
ARD	3	147397047	5.88e-06	SNP_3_147397047	GLM
ARD	3	147397052	2.33e-05	SNP_3_147397052	MLM
ARD	3	147397052	5.88e-06	SNP_3_147397052	GLM
ARD	3	150543256	9.14e-05	SNP_3_150543256	GLM
ARD	4	67847075	6.08e-05	SNP_4_67847075	GLM
ARD	4	68083625	5.66e-05	SNP_4_68083625	GLM
ARD	4	68084482	2.4e-05	SNP_4_68084482	GLM
ARD	4	71664219	2.45e-05	SNP_4_71664219	GLM
ARD	4	219099613	8.15e-05	SNP_4_219099613	MLM
ARD	4	219099613	2.24e-05	SNP_4_219099613	GLM
ARD	4	219099674	6.96e-05	SNP_4_219099674	MLM
ARD	4	219099674	1.57e-05	SNP_4_219099674	GLM
ARD	4	219099767	9.99e-05	SNP_4_219099767	MLM
ARD	4	219099767	1.73e-05	SNP_4_219099767	GLM
ARD	5	110772014	3.43e-05	SNP_5_110772014	GLM
ARD	6	118023658	2.67e-05	SNP_6_118023658	GLM
ARD	6	118023809	1.4e-05	SNP_6_118023809	GLM
ARD	6	118023831	7.06e-05	SNP_6_118023831	GLM
ARD	6	118023875	6.62e-05	SNP_6_118023875	GLM
ARD	7	29559137	8.6e-05	SNP_7_29559137	GLM
ARD	8	171468238	6.07e-05	SNP_8_171468238	GLM
ARD	9	147612916	7.98e-05	SNP_9_147612916	GLM
ARD	9	147612941	9.29e-05	SNP_9_147612941	GLM
ASRL	1	58829305	9.6e-05	SNP_1_58829305	GLM
ASRL	1	121877963	9.75e-05	SNP_1_121877963	GLM
ASRL	1	121878089	7.18e-05	SNP_1_121878089	GLM
ASRL	1	121878118	7.18e-05	SNP_1_121878118	GLM
ASRL	1	121996148	1.03e-05	SNP_1_121996148	GLM
ASRL	1	121996211	4.49e-05	SNP_1_121996211	MLM
ASRL	1	121996211	2.71e-06	SNP_1_121996211	GLM
ASRL	2	151338328	7.56e-05	SNP_2_151338328	GLM
ASRL	3	107875884	4.62e-05	SNP_3_107875884	GLM
ASRL	3	107899717	6.79e-05	SNP_3_107899717	MLM
ASRL	3	107899717	2.32e-05	SNP_3_107899717	GLM
ASRL	3	107899726	6.79e-05	SNP_3_107899726	MLM
ASRL	3	107899726	2.32e-05	SNP_3_107899726	GLM
ASRL	3	107960700	6.83e-05	SNP_3_107960700	MLM
ASRL	3	107960700	2.61e-05	SNP_3_107960700	GLM
ASRL	4	125367160	5.56e-05	SNP_4_125367160	GLM
ASRL	4	185942913	1.3e-05	SNP_4_185942913	MLM
ASRL	4	185942913	5.63e-06	SNP_4_185942913	GLM
ASRL	4	186684240	3.35e-05	SNP_4_186684240	MLM
ASRL	4	186684240	9.26e-06	SNP_4_186684240	GLM
ASRL	4	197549099	4.47e-05	SNP_4_197549099	MLM
ASRL	4	197549099	8.8e-05	SNP_4_197549099	GLM
ASRL	4	220102621	1.97e-05	SNP_4_220102621	GLM
ASRL	5	163155926	6.24e-05	SNP_5_163155926	MLM
ASRL	5	163155926	2.45e-05	SNP_5_163155926	GLM
ASRL	6	33221583	5.14e-05	SNP_6_33221583	GLM
ASRL	7	6460637	9.94e-05	SNP_7_6460637	GLM
ASRL	7	6460639	7.17e-05	SNP_7_6460639	GLM
ASRL	7	7576728	7.78e-05	SNP_7_7576728	GLM
ASRL	7	13856547	5.57e-05	SNP_7_13856547	GLM
ASRL	9	1674661	6.39e-05	SNP_9_1674661	GLM
ASRL	9	131104958	8.18e-05	SNP_9_131104958	GLM
ASRL	9	131105043	6.9e-05	SNP_9_131105043	GLM
ASRL	9	131779007	6.18e-05	SNP_9_131779007	MLM
ASRL	9	131779007	6.13e-06	SNP_9_131779007	GLM
ASRL	9	155557463	5.11e-05	SNP_9_155557463	MLM
ASRL	10	34244943	1.82e-05	SNP_10_34244943	MLM
ASRL	10	34244943	1.21e-05	SNP_10_34244943	GLM
ASRL	10	102003998	6.99e-05	SNP_10_102003998	GLM
LRL	1	241943453	7.29e-05	SNP_1_241943453	GLM
LRL	1	242276505	4.33e-05	SNP_1_242276505	GLM
LRL	2	44360904	3.5e-05	SNP_2_44360904	GLM
LRL	2	104416607	3.01e-05	SNP_2_104416607	MLM
LRL	2	104416607	2.48e-06	SNP_2_104416607	GLM
LRL	2	104416692	6.07e-05	SNP_2_104416692	MLM
LRL	2	104416692	6.91e-06	SNP_2_104416692	GLM
LRL	2	221834308	7.62e-05	SNP_2_221834308	GLM
LRL	3	40578947	6.39e-05	SNP_3_40578947	GLM
LRL	3	40872180	3.16e-05	SNP_3_40872180	GLM
LRL	3	43457770	8.34e-05	SNP_3_43457770	GLM
LRL	3	49176426	2.38e-05	SNP_3_49176426	GLM
LRL	3	49199885	7.56e-06	SNP_3_49199885	GLM
LRL	3	201083993	1e-05	SNP_3_201083993	GLM
LRL	4	145405218	9.56e-05	SNP_4_145405218	GLM
LRL	4	145537855	7.25e-05	SNP_4_145537855	GLM
LRL	4	168911033	7.17e-06	SNP_4_168911033	MLM
LRL	4	168911033	9.66e-07	SNP_4_168911033	GLM
LRL	4	168917747	4.09e-06	SNP_4_168917747	MLM
LRL	4	168917747	4.48e-07	SNP_4_168917747	GLM
LRL	4	168919346	6.56e-05	SNP_4_168919346	MLM
LRL	4	168919346	2.24e-05	SNP_4_168919346	GLM
LRL	4	171010318	5.21e-05	SNP_4_171010318	GLM
LRL	6	34566566	9.78e-05	SNP_6_34566566	GLM
LRL	6	55329428	4.03e-05	SNP_6_55329428	GLM
LRL	6	63998692	7.33e-05	SNP_6_63998692	MLM
LRL	6	63998692	1.38e-05	SNP_6_63998692	GLM
LRL	6	63998791	5.97e-05	SNP_6_63998791	GLM
LRL	7	13845560	5.03e-05	SNP_7_13845560	GLM
LRL	9	118398451	4.22e-05	SNP_9_118398451	GLM
PRL	1	112370701	9.43e-05	SNP_1_112370701	GLM
PRL	1	120285380	5.28e-05	SNP_1_120285380	GLM
PRL	1	120285445	5e-05	SNP_1_120285445	GLM
PRL	1	120285470	4.11e-05	SNP_1_120285470	GLM
PRL	1	120285513	4.2e-05	SNP_1_120285513	GLM
PRL	1	120289520	3.8e-05	SNP_1_120289520	GLM
PRL	1	120289588	5.28e-05	SNP_1_120289588	GLM
PRL	1	120308712	5.02e-05	SNP_1_120308712	MLM
PRL	1	120308712	4.7e-06	SNP_1_120308712	GLM
PRL	1	120308779	5.48e-05	SNP_1_120308779	MLM
PRL	1	120308779	2.81e-06	SNP_1_120308779	GLM
PRL	1	120693991	9.46e-05	SNP_1_120693991	GLM
PRL	1	120694058	6.3e-05	SNP_1_120694058	MLM
PRL	1	120694058	9.53e-06	SNP_1_120694058	GLM
PRL	1	120760150	3.96e-05	SNP_1_120760150	GLM
PRL	1	150756754	2.64e-05	SNP_1_150756754	GLM
PRL	1	156307570	7.91e-05	SNP_1_156307570	MLM
PRL	1	156307570	1.53e-06	SNP_1_156307570	GLM
PRL	1	189864469	5.99e-05	SNP_1_189864469	GLM
PRL	1	189864539	8.19e-05	SNP_1_189864539	GLM
PRL	1	189864721	7.21e-05	SNP_1_189864721	GLM
PRL	2	126977799	6.67e-05	SNP_2_126977799	GLM
PRL	2	144024909	8.6e-05	SNP_2_144024909	GLM
PRL	2	145959815	1.35e-05	SNP_2_145959815	GLM
PRL	2	151338255	6.3e-05	SNP_2_151338255	GLM
PRL	2	151338328	1.51e-06	SNP_2_151338328	GLM
PRL	2	199328953	7.15e-05	SNP_2_199328953	GLM
PRL	4	74424203	2.07e-05	SNP_4_74424203	GLM
PRL	4	166458200	9.83e-05	SNP_4_166458200	GLM
PRL	5	8292113	5.09e-05	SNP_5_8292113	GLM
PRL	5	217419747	5.49e-05	SNP_5_217419747	GLM
PRL	5	217604533	7.54e-05	SNP_5_217604533	GLM
PRL	6	2397693	8.03e-05	SNP_6_2397693	GLM
PRL	7	6582282	1.65e-05	SNP_7_6582282	GLM
PRL	7	157611974	6.57e-05	SNP_7_157611974	GLM
PRL	8	22685509	6.65e-05	SNP_8_22685509	GLM
PRL	8	112200952	4.08e-05	SNP_8_112200952	GLM
PRL	8	112201005	5.68e-05	SNP_8_112201005	GLM
PRL	8	119762020	7.65e-05	SNP_8_119762020	GLM
PRL	8	119762026	7.55e-05	SNP_8_119762026	GLM
PRL	8	119762173	6.33e-05	SNP_8_119762173	GLM
PRL	9	84669486	8.83e-05	SNP_9_84669486	GLM
PRL	9	97958144	2.05e-05	SNP_9_97958144	GLM
PRL	9	106529703	5e-05	SNP_9_106529703	GLM
PRL	9	106529835	6.08e-05	SNP_9_106529835	GLM
PRL	9	106529870	7.46e-05	SNP_9_106529870	GLM
PRL	9	123030114	8.25e-05	SNP_9_123030114	GLM
PRL	9	131779007	2.07e-05	SNP_9_131779007	GLM
PRL	9	131819927	6.03e-05	SNP_9_131819927	GLM
PRL	10	46631617	3.74e-05	SNP_10_46631617	GLM
PRL	10	59524796	1.88e-05	SNP_10_59524796	GLM
PRL	10	59525018	8.17e-05	SNP_10_59525018	GLM
PRL	10	59525028	2.11e-05	SNP_10_59525028	GLM
PRL	10	59648159	3.12e-05	SNP_10_59648159	GLM
PRL	10	67338838	1.45e-05	SNP_10_67338838	GLM
PRL	10	67350334	9.96e-05	SNP_10_67350334	MLM
PRL	10	67350334	9.26e-06	SNP_10_67350334	GLM
PRL	10	67486446	2.57e-05	SNP_10_67486446	GLM
PRL	10	67530972	3.03e-05	SNP_10_67530972	GLM
PRL	10	68106982	6.82e-06	SNP_10_68106982	MLM
PRL	10	68106982	1.47e-07	SNP_10_68106982	GLM
PRL	10	68107011	6.82e-06	SNP_10_68107011	MLM
PRL	10	68107011	1.47e-07	SNP_10_68107011	GLM
PRL	10	68107100	1.97e-05	SNP_10_68107100	GLM
PRL	10	68340336	8.19e-06	SNP_10_68340336	MLM
PRL	10	68340336	2.21e-07	SNP_10_68340336	GLM
PRL	10	68587247	4.22e-06	SNP_10_68587247	MLM
PRL	10	68587247	6.57e-08	SNP_10_68587247	GLM
RA	1	217582572	6.72e-05	SNP_1_217582572	GLM
RA	1	242276505	2.9e-05	SNP_1_242276505	GLM
RA	2	44360904	5.35e-06	SNP_2_44360904	GLM
RA	2	50742849	3.76e-05	SNP_2_50742849	GLM
RA	2	104416607	3.54e-05	SNP_2_104416607	MLM
RA	2	104416607	1.76e-06	SNP_2_104416607	GLM
RA	2	104416692	5.72e-05	SNP_2_104416692	MLM
RA	2	104416692	3.73e-06	SNP_2_104416692	GLM
RA	2	163593448	7.45e-05	SNP_2_163593448	GLM
RA	2	184016975	6.54e-05	SNP_2_184016975	GLM
RA	2	184016997	8.92e-05	SNP_2_184016997	MLM
RA	2	184016997	2.59e-05	SNP_2_184016997	GLM
RA	2	184017006	6.29e-05	SNP_2_184017006	GLM
RA	2	184017035	9e-05	SNP_2_184017035	MLM
RA	2	184017035	2.58e-05	SNP_2_184017035	GLM
RA	2	184017124	2.45e-05	SNP_2_184017124	GLM
RA	3	105638779	8.3e-05	SNP_3_105638779	GLM
RA	3	105711525	3.2e-05	SNP_3_105711525	GLM
RA	3	208403894	2.84e-05	SNP_3_208403894	GLM
RA	3	221000475	6.93e-05	SNP_3_221000475	GLM
RA	4	1282393	6.1e-05	SNP_4_1282393	GLM
RA	4	145537737	1.12e-05	SNP_4_145537737	GLM
RA	4	145537855	7.16e-06	SNP_4_145537855	GLM
RA	4	168911033	2.96e-05	SNP_4_168911033	MLM
RA	4	168911033	5.69e-06	SNP_4_168911033	GLM
RA	4	168917747	2.71e-05	SNP_4_168917747	MLM
RA	4	168917747	3.77e-06	SNP_4_168917747	GLM
RA	5	31239730	5.94e-05	SNP_5_31239730	GLM
RA	5	152930007	3.01e-05	SNP_5_152930007	GLM
RA	5	152930028	4.04e-05	SNP_5_152930028	GLM
RA	5	152930131	7.22e-05	SNP_5_152930131	GLM
RA	5	152930140	2.25e-05	SNP_5_152930140	GLM
RA	6	26223507	5.08e-05	SNP_6_26223507	GLM
RA	6	33221583	2.1e-06	SNP_6_33221583	GLM
RA	6	40691186	2.23e-05	SNP_6_40691186	GLM
RA	6	54506432	4.45e-05	SNP_6_54506432	MLM
RA	6	54506432	3.65e-05	SNP_6_54506432	GLM
RA	6	55490453	4.72e-05	SNP_6_55490453	GLM
RA	6	63998791	4.31e-05	SNP_6_63998791	GLM
RA	7	102447644	8.72e-05	SNP_7_102447644	GLM
RA	7	102755719	9.71e-05	SNP_7_102755719	GLM
RA	10	45986502	7.71e-05	SNP_10_45986502	GLM
RA	10	46631617	1.92e-05	SNP_10_46631617	GLM
RA	10	59375373	6.8e-05	SNP_10_59375373	GLM
RA	10	110679224	7.42e-05	SNP_10_110679224	GLM
RA	10	144620189	4.73e-05	SNP_10_144620189	GLM
RA	10	144620363	2.65e-05	SNP_10_144620363	GLM
RDW	1	703012	1.07e-05	SNP_1_703012	GLM
RDW	1	703209	3.17e-05	SNP_1_703209	GLM
RDW	1	850589	3.95e-05	SNP_1_850589	GLM
RDW	1	1960176	6.27e-05	SNP_1_1960176	MLM
RDW	1	1960176	1.08e-05	SNP_1_1960176	GLM
RDW	1	7282505	1.05e-05	SNP_1_7282505	GLM
RDW	1	7282553	9.68e-06	SNP_1_7282553	GLM
RDW	1	13742348	6.3e-05	SNP_1_13742348	GLM
RDW	1	17333704	7.49e-05	SNP_1_17333704	GLM
RDW	1	43722434	6.83e-06	SNP_1_43722434	GLM
RDW	1	43752965	2.88e-06	SNP_1_43752965	GLM
RDW	1	43753349	1.16e-05	SNP_1_43753349	GLM
RDW	1	43753350	7.33e-06	SNP_1_43753350	GLM
RDW	1	43753445	1.16e-05	SNP_1_43753445	GLM
RDW	1	43811447	1.85e-05	SNP_1_43811447	GLM
RDW	1	43811555	1.47e-05	SNP_1_43811555	GLM
RDW	1	43811732	2.55e-06	SNP_1_43811732	GLM
RDW	1	45134814	2.28e-05	SNP_1_45134814	GLM
RDW	1	46139085	8.82e-05	SNP_1_46139085	GLM
RDW	1	47341564	1.15e-05	SNP_1_47341564	GLM
RDW	1	49505328	5.83e-05	SNP_1_49505328	GLM
RDW	1	52763717	5.4e-05	SNP_1_52763717	GLM
RDW	1	53155672	5.69e-05	SNP_1_53155672	GLM
RDW	1	89494720	6.16e-05	SNP_1_89494720	GLM
RDW	1	98934846	4.26e-05	SNP_1_98934846	GLM
RDW	1	98956403	6.96e-05	SNP_1_98956403	GLM
RDW	1	101412351	2e-05	SNP_1_101412351	GLM
RDW	1	101412373	6.46e-05	SNP_1_101412373	GLM
RDW	1	101412444	1.06e-05	SNP_1_101412444	GLM
RDW	1	101412478	6.46e-05	SNP_1_101412478	GLM
RDW	1	101831993	4.2e-05	SNP_1_101831993	GLM
RDW	1	158785884	6.88e-05	SNP_1_158785884	GLM
RDW	1	158785887	2.21e-05	SNP_1_158785887	GLM
RDW	1	173389847	9.01e-06	SNP_1_173389847	GLM
RDW	1	176204804	1.63e-05	SNP_1_176204804	GLM
RDW	1	176323249	3.36e-06	SNP_1_176323249	GLM
RDW	1	176423570	9.29e-06	SNP_1_176423570	GLM
RDW	1	177359721	4.86e-06	SNP_1_177359721	GLM
RDW	1	177359790	5.82e-05	SNP_1_177359790	GLM
RDW	1	177905252	2e-05	SNP_1_177905252	GLM
RDW	1	184687017	4.13e-06	SNP_1_184687017	GLM
RDW	1	184687060	4.13e-06	SNP_1_184687060	GLM
RDW	1	184687107	6.87e-06	SNP_1_184687107	GLM
RDW	1	189441498	3.84e-05	SNP_1_189441498	GLM
RDW	1	189441537	3.84e-05	SNP_1_189441537	GLM
RDW	1	192736860	1.54e-05	SNP_1_192736860	GLM
RDW	1	211395146	5.08e-05	SNP_1_211395146	GLM
RDW	1	215899272	9.06e-05	SNP_1_215899272	GLM
RDW	1	215899344	5.34e-05	SNP_1_215899344	GLM
RDW	1	234837512	5.28e-05	SNP_1_234837512	GLM
RDW	1	238929928	6.02e-05	SNP_1_238929928	GLM
RDW	1	239017619	3.24e-05	SNP_1_239017619	GLM
RDW	1	239017648	3.24e-05	SNP_1_239017648	GLM
RDW	1	244360878	2.52e-05	SNP_1_244360878	GLM
RDW	1	245369335	1.25e-05	SNP_1_245369335	GLM
RDW	1	245369375	1.25e-05	SNP_1_245369375	GLM
RDW	1	245369381	1.25e-05	SNP_1_245369381	GLM
RDW	1	248199129	8.93e-06	SNP_1_248199129	GLM
RDW	1	248199207	7.91e-06	SNP_1_248199207	GLM
RDW	1	285630923	9.57e-05	SNP_1_285630923	GLM
RDW	1	285850274	7.32e-05	SNP_1_285850274	GLM
RDW	1	290368286	5.58e-06	SNP_1_290368286	GLM
RDW	1	290544155	8.86e-05	SNP_1_290544155	GLM
RDW	1	290544206	5.54e-05	SNP_1_290544206	GLM
RDW	1	290544224	4.16e-05	SNP_1_290544224	GLM
RDW	1	290544289	4.88e-05	SNP_1_290544289	GLM
RDW	1	291727254	1.96e-05	SNP_1_291727254	GLM
RDW	2	574946	7.22e-05	SNP_2_574946	GLM
RDW	2	574989	6.51e-05	SNP_2_574989	GLM
RDW	2	731535	7.19e-05	SNP_2_731535	GLM
RDW	2	22539002	8.04e-05	SNP_2_22539002	GLM
RDW	2	29567446	4.08e-05	SNP_2_29567446	GLM
RDW	2	29567506	4.08e-05	SNP_2_29567506	GLM
RDW	2	29567508	4.01e-05	SNP_2_29567508	GLM
RDW	2	29567516	8.6e-05	SNP_2_29567516	GLM
RDW	2	29567519	1.81e-06	SNP_2_29567519	GLM
RDW	2	36248135	5.81e-05	SNP_2_36248135	GLM
RDW	2	36257693	5.98e-05	SNP_2_36257693	GLM
RDW	2	36257718	5.76e-05	SNP_2_36257718	GLM
RDW	2	36272569	6.05e-05	SNP_2_36272569	GLM
RDW	2	40778172	6.68e-05	SNP_2_40778172	GLM
RDW	2	62742700	5.86e-05	SNP_2_62742700	GLM
RDW	2	117387276	9.19e-05	SNP_2_117387276	GLM
RDW	2	117401996	1.73e-05	SNP_2_117401996	GLM
RDW	2	117402012	1.55e-05	SNP_2_117402012	GLM
RDW	2	117402110	2.02e-05	SNP_2_117402110	GLM
RDW	2	117402152	1.54e-05	SNP_2_117402152	GLM
RDW	2	117402166	1.59e-05	SNP_2_117402166	GLM
RDW	2	117402216	1.54e-05	SNP_2_117402216	GLM
RDW	2	117407823	1.89e-05	SNP_2_117407823	GLM
RDW	2	117421122	3.71e-05	SNP_2_117421122	GLM
RDW	2	117421202	1.95e-05	SNP_2_117421202	GLM
RDW	2	117421225	3.71e-05	SNP_2_117421225	GLM
RDW	2	117421293	3.71e-05	SNP_2_117421293	GLM
RDW	2	117421301	3.71e-05	SNP_2_117421301	GLM
RDW	2	117421387	3.25e-05	SNP_2_117421387	GLM
RDW	2	117488961	2.07e-05	SNP_2_117488961	GLM
RDW	2	117489007	2.07e-05	SNP_2_117489007	GLM
RDW	2	117489018	9.86e-06	SNP_2_117489018	GLM
RDW	2	117489220	2.07e-05	SNP_2_117489220	GLM
RDW	2	117576393	1.44e-05	SNP_2_117576393	GLM
RDW	2	117576426	6.27e-05	SNP_2_117576426	GLM
RDW	2	117576450	6.27e-05	SNP_2_117576450	GLM
RDW	2	117576553	1.44e-05	SNP_2_117576553	GLM
RDW	2	117578931	4.57e-05	SNP_2_117578931	GLM
RDW	2	132194059	5.49e-07	SNP_2_132194059	GLM
RDW	2	132194175	1.09e-05	SNP_2_132194175	GLM
RDW	2	132477500	3.76e-05	SNP_2_132477500	GLM
RDW	2	132477585	3.76e-05	SNP_2_132477585	GLM
RDW	2	132477589	3.76e-05	SNP_2_132477589	GLM
RDW	2	132873870	2.41e-05	SNP_2_132873870	GLM
RDW	2	133693753	2.02e-07	SNP_2_133693753	GLM
RDW	2	133807608	1.88e-05	SNP_2_133807608	GLM
RDW	2	134524561	9.49e-08	SNP_2_134524561	GLM
RDW	2	134879385	1.59e-06	SNP_2_134879385	GLM
RDW	2	134924473	4.03e-05	SNP_2_134924473	GLM
RDW	2	134976480	2.21e-07	SNP_2_134976480	GLM
RDW	2	134976481	2e-07	SNP_2_134976481	GLM
RDW	2	160724010	2.3e-05	SNP_2_160724010	GLM
RDW	2	191798768	9.8e-05	SNP_2_191798768	GLM
RDW	2	210468920	6.87e-05	SNP_2_210468920	GLM
RDW	2	210469008	6.89e-05	SNP_2_210469008	GLM
RDW	2	210473923	5.55e-05	SNP_2_210473923	GLM
RDW	2	210474105	5.55e-05	SNP_2_210474105	GLM
RDW	3	5998554	4.22e-06	SNP_3_5998554	GLM
RDW	3	48495783	7.06e-05	SNP_3_48495783	GLM
RDW	3	48495784	6.81e-05	SNP_3_48495784	GLM
RDW	3	48495807	7.38e-05	SNP_3_48495807	GLM
RDW	3	59649632	1.98e-05	SNP_3_59649632	GLM
RDW	3	66876667	8.91e-05	SNP_3_66876667	GLM
RDW	3	67926948	2.94e-05	SNP_3_67926948	GLM
RDW	3	67926990	8.67e-06	SNP_3_67926990	GLM
RDW	3	95025924	7.9e-05	SNP_3_95025924	GLM
RDW	3	108849872	6.28e-06	SNP_3_108849872	GLM
RDW	3	114012936	5.25e-05	SNP_3_114012936	GLM
RDW	3	123282719	1.04e-05	SNP_3_123282719	GLM
RDW	3	123282778	1.41e-05	SNP_3_123282778	GLM
RDW	3	123282823	1.24e-05	SNP_3_123282823	GLM
RDW	3	152221799	2.09e-05	SNP_3_152221799	GLM
RDW	3	152221813	2.09e-05	SNP_3_152221813	GLM
RDW	3	152221820	2.09e-05	SNP_3_152221820	GLM
RDW	3	152221857	2.09e-05	SNP_3_152221857	GLM
RDW	3	152221965	2.09e-05	SNP_3_152221965	GLM
RDW	3	152253127	3.95e-06	SNP_3_152253127	GLM
RDW	3	152254130	1.4e-05	SNP_3_152254130	GLM
RDW	3	152285062	4.68e-05	SNP_3_152285062	GLM
RDW	3	152285419	4.79e-05	SNP_3_152285419	GLM
RDW	3	152300140	2.64e-05	SNP_3_152300140	GLM
RDW	3	152300170	5.49e-05	SNP_3_152300170	GLM
RDW	3	156838240	1.99e-05	SNP_3_156838240	MLM
RDW	3	156838240	7.8e-08	SNP_3_156838240	GLM
RDW	3	207459144	4.26e-05	SNP_3_207459144	GLM
RDW	3	207459170	3.82e-05	SNP_3_207459170	GLM
RDW	3	207493500	4.64e-05	SNP_3_207493500	GLM
RDW	3	208139650	7.37e-05	SNP_3_208139650	GLM
RDW	3	208403894	6.44e-05	SNP_3_208403894	GLM
RDW	3	215612602	5.6e-06	SNP_3_215612602	GLM
RDW	3	215737025	1.03e-05	SNP_3_215737025	GLM
RDW	3	215833951	3.92e-05	SNP_3_215833951	GLM
RDW	3	215834154	5.84e-06	SNP_3_215834154	GLM
RDW	3	216433177	4.26e-06	SNP_3_216433177	GLM
RDW	3	216433284	3.29e-06	SNP_3_216433284	GLM
RDW	3	216435208	2.79e-06	SNP_3_216435208	GLM
RDW	3	216435240	7.39e-07	SNP_3_216435240	GLM
RDW	3	218106412	4.8e-05	SNP_3_218106412	GLM
RDW	3	218406975	9.53e-06	SNP_3_218406975	GLM
RDW	3	222522359	2.28e-05	SNP_3_222522359	GLM
RDW	3	227167036	6.11e-05	SNP_3_227167036	GLM
RDW	3	230788424	1.7e-06	SNP_3_230788424	GLM
RDW	4	6460627	7.01e-06	SNP_4_6460627	GLM
RDW	4	7135819	2.68e-05	SNP_4_7135819	MLM
RDW	4	13920291	2.6e-05	SNP_4_13920291	GLM
RDW	4	13920460	3.25e-05	SNP_4_13920460	GLM
RDW	4	14265932	1.83e-05	SNP_4_14265932	GLM
RDW	4	17046719	5.81e-05	SNP_4_17046719	GLM
RDW	4	17058968	2.09e-06	SNP_4_17058968	GLM
RDW	4	17059011	1.03e-05	SNP_4_17059011	GLM
RDW	4	17067478	9.86e-06	SNP_4_17067478	GLM
RDW	4	17067538	3.55e-05	SNP_4_17067538	GLM
RDW	4	17069622	1.9e-05	SNP_4_17069622	GLM
RDW	4	17069721	8.67e-05	SNP_4_17069721	GLM
RDW	4	47257295	6.79e-05	SNP_4_47257295	GLM
RDW	4	47740045	3.94e-05	SNP_4_47740045	GLM
RDW	4	84579051	7.96e-05	SNP_4_84579051	GLM
RDW	4	84774764	7.22e-05	SNP_4_84774764	GLM
RDW	4	84774845	7.54e-05	SNP_4_84774845	GLM
RDW	4	84774976	7.83e-05	SNP_4_84774976	GLM
RDW	4	84850805	7.86e-05	SNP_4_84850805	GLM
RDW	4	84850807	8.43e-05	SNP_4_84850807	GLM
RDW	4	84850926	8.35e-05	SNP_4_84850926	GLM
RDW	4	85228073	9.49e-05	SNP_4_85228073	GLM
RDW	4	86598979	1.05e-05	SNP_4_86598979	GLM
RDW	4	86613840	1.02e-05	SNP_4_86613840	GLM
RDW	4	103101490	7.9e-06	SNP_4_103101490	GLM
RDW	4	105599410	4.14e-05	SNP_4_105599410	GLM
RDW	4	113350210	4.19e-05	SNP_4_113350210	GLM
RDW	4	113433216	1.17e-06	SNP_4_113433216	GLM
RDW	4	113433316	3.32e-06	SNP_4_113433316	GLM
RDW	4	113629684	1.07e-05	SNP_4_113629684	GLM
RDW	4	113629697	1.01e-05	SNP_4_113629697	GLM
RDW	4	115646167	7.59e-05	SNP_4_115646167	GLM
RDW	4	120458368	1.1e-06	SNP_4_120458368	GLM
RDW	4	120458415	1.2e-06	SNP_4_120458415	GLM
RDW	4	120458462	1.14e-06	SNP_4_120458462	GLM
RDW	4	120458533	1.08e-06	SNP_4_120458533	GLM
RDW	4	120593426	4.09e-06	SNP_4_120593426	GLM
RDW	4	121262281	1.64e-05	SNP_4_121262281	GLM
RDW	4	121262328	1.64e-05	SNP_4_121262328	GLM
RDW	4	121285460	1.09e-05	SNP_4_121285460	GLM
RDW	4	121285501	2.2e-06	SNP_4_121285501	GLM
RDW	4	125483134	1.45e-05	SNP_4_125483134	GLM
RDW	4	131279245	5.08e-05	SNP_4_131279245	GLM
RDW	4	149678703	4.98e-06	SNP_4_149678703	GLM
RDW	4	175192814	6.31e-06	SNP_4_175192814	GLM
RDW	4	175192872	2.57e-05	SNP_4_175192872	GLM
RDW	4	175195912	2.01e-05	SNP_4_175195912	GLM
RDW	4	175238184	7.94e-05	SNP_4_175238184	GLM
RDW	4	182905518	7.03e-05	SNP_4_182905518	GLM
RDW	4	183910009	1.74e-06	SNP_4_183910009	GLM
RDW	4	198607043	4.28e-05	SNP_4_198607043	GLM
RDW	4	198613532	7.21e-05	SNP_4_198613532	GLM
RDW	4	198704926	2.88e-05	SNP_4_198704926	GLM
RDW	5	36980060	3.04e-05	SNP_5_36980060	GLM
RDW	5	55332327	8.55e-05	SNP_5_55332327	MLM
RDW	5	55332327	4.34e-07	SNP_5_55332327	GLM
RDW	5	82022822	7.86e-05	SNP_5_82022822	GLM
RDW	5	151922195	3.7e-05	SNP_5_151922195	GLM
RDW	5	163951071	4.53e-05	SNP_5_163951071	GLM
RDW	5	175792398	1.58e-05	SNP_5_175792398	GLM
RDW	5	175792491	1.58e-05	SNP_5_175792491	GLM
RDW	5	178188490	1.57e-05	SNP_5_178188490	GLM
RDW	5	178188605	1.57e-05	SNP_5_178188605	GLM
RDW	5	178188635	4.16e-05	SNP_5_178188635	GLM
RDW	5	178188736	1.57e-05	SNP_5_178188736	GLM
RDW	5	178282854	2.36e-05	SNP_5_178282854	GLM
RDW	5	182189540	1.41e-06	SNP_5_182189540	GLM
RDW	5	182189677	1.41e-06	SNP_5_182189677	GLM
RDW	5	182189747	3.76e-05	SNP_5_182189747	GLM
RDW	5	188000986	1.15e-05	SNP_5_188000986	GLM
RDW	5	188515109	7.54e-06	SNP_5_188515109	GLM
RDW	5	188515154	6.95e-06	SNP_5_188515154	GLM
RDW	5	188516387	2.42e-05	SNP_5_188516387	GLM
RDW	5	188516392	2.42e-05	SNP_5_188516392	GLM
RDW	5	188516428	2.42e-05	SNP_5_188516428	GLM
RDW	5	188516610	3.53e-05	SNP_5_188516610	GLM
RDW	5	208978633	5.99e-05	SNP_5_208978633	GLM
RDW	5	209058318	1.22e-05	SNP_5_209058318	GLM
RDW	5	210644266	9.44e-06	SNP_5_210644266	GLM
RDW	5	210644330	6.94e-06	SNP_5_210644330	GLM
RDW	5	211435137	2.05e-05	SNP_5_211435137	GLM
RDW	5	211719336	2.07e-06	SNP_5_211719336	GLM
RDW	6	153136727	2.85e-05	SNP_6_153136727	GLM
RDW	6	153136874	2.85e-05	SNP_6_153136874	GLM
RDW	6	153136875	4.7e-05	SNP_6_153136875	GLM
RDW	6	153696612	8.95e-05	SNP_6_153696612	GLM
RDW	6	162676029	1.72e-05	SNP_6_162676029	GLM
RDW	6	162676050	1.34e-05	SNP_6_162676050	GLM
RDW	6	167233257	5.33e-05	SNP_6_167233257	GLM
RDW	7	110688108	8.7e-05	SNP_7_110688108	GLM
RDW	7	110730637	9.72e-05	SNP_7_110730637	GLM
RDW	7	110730646	9.72e-05	SNP_7_110730646	GLM
RDW	7	110730677	9.72e-05	SNP_7_110730677	GLM
RDW	7	110730810	5.93e-05	SNP_7_110730810	GLM
RDW	7	173556216	6.25e-05	SNP_7_173556216	GLM
RDW	7	173556223	3.28e-06	SNP_7_173556223	GLM
RDW	8	8020816	6.69e-05	SNP_8_8020816	GLM
RDW	8	10076758	5.3e-05	SNP_8_10076758	GLM
RDW	8	10076965	5.61e-05	SNP_8_10076965	GLM
RDW	8	24530179	1e-05	SNP_8_24530179	GLM
RDW	8	27116940	7.78e-06	SNP_8_27116940	GLM
RDW	8	38896204	8.53e-05	SNP_8_38896204	GLM
RDW	8	39125757	7.3e-05	SNP_8_39125757	GLM
RDW	8	39125776	7.3e-05	SNP_8_39125776	GLM
RDW	8	39125855	7.3e-05	SNP_8_39125855	GLM
RDW	8	87325739	6.29e-05	SNP_8_87325739	GLM
RDW	8	92513164	8.7e-05	SNP_8_92513164	GLM
RDW	8	157417948	1.51e-05	SNP_8_157417948	GLM
RDW	9	92777556	4.17e-05	SNP_9_92777556	GLM
RDW	9	112019277	7.6e-05	SNP_9_112019277	GLM
RDW	9	122315249	6.27e-07	SNP_9_122315249	GLM
RDW	9	122315356	1.23e-07	SNP_9_122315356	GLM
RDW	9	122326678	2.92e-07	SNP_9_122326678	GLM
RDW	9	122326874	5.14e-06	SNP_9_122326874	GLM
RDW	9	122331349	5.79e-06	SNP_9_122331349	GLM
RDW	9	128662824	7.47e-05	SNP_9_128662824	GLM
RDW	9	128662862	6.31e-05	SNP_9_128662862	GLM
RDW	9	128665239	8.05e-05	SNP_9_128665239	GLM
RDW	9	131778749	6.28e-05	SNP_9_131778749	GLM
RL005	1	196285918	8.75e-05	SNP_1_196285918	GLM
RL005	1	241943453	6.12e-05	SNP_1_241943453	GLM
RL005	2	44360904	5.31e-05	SNP_2_44360904	GLM
RL005	2	104416607	1.39e-05	SNP_2_104416607	MLM
RL005	2	104416607	1.28e-06	SNP_2_104416607	GLM
RL005	2	104416692	2.99e-05	SNP_2_104416692	MLM
RL005	2	104416692	3.86e-06	SNP_2_104416692	GLM
RL005	2	221834308	9.78e-05	SNP_2_221834308	GLM
RL005	2	227488327	7.14e-05	SNP_2_227488327	GLM
RL005	2	227488329	6.23e-05	SNP_2_227488329	GLM
RL005	3	40578925	3.63e-05	SNP_3_40578925	GLM
RL005	3	40578947	1.42e-05	SNP_3_40578947	GLM
RL005	3	40584600	8.79e-05	SNP_3_40584600	GLM
RL005	3	40584677	9.42e-05	SNP_3_40584677	GLM
RL005	3	40584776	7.76e-05	SNP_3_40584776	GLM
RL005	3	40620970	5.19e-05	SNP_3_40620970	GLM
RL005	3	40621062	7.51e-05	SNP_3_40621062	GLM
RL005	3	40621063	5.44e-05	SNP_3_40621063	GLM
RL005	3	40621140	5.19e-05	SNP_3_40621140	GLM
RL005	3	40654354	7.81e-05	SNP_3_40654354	GLM
RL005	3	40754107	2.3e-05	SNP_3_40754107	GLM
RL005	3	40825391	5.24e-05	SNP_3_40825391	GLM
RL005	3	40834348	9.13e-05	SNP_3_40834348	GLM
RL005	3	40872180	4.1e-05	SNP_3_40872180	MLM
RL005	3	40872180	2.47e-06	SNP_3_40872180	GLM
RL005	3	40872280	7.69e-05	SNP_3_40872280	GLM
RL005	3	40912214	9.63e-05	SNP_3_40912214	GLM
RL005	3	43457770	7.24e-05	SNP_3_43457770	GLM
RL005	3	49176426	1.19e-05	SNP_3_49176426	GLM
RL005	3	49199885	4.03e-06	SNP_3_49199885	GLM
RL005	3	58553561	8.23e-05	SNP_3_58553561	GLM
RL005	3	61023791	8.61e-05	SNP_3_61023791	GLM
RL005	3	201083993	6.03e-05	SNP_3_201083993	GLM
RL005	4	33081589	4.4e-05	SNP_4_33081589	MLM
RL005	4	33081589	1.57e-05	SNP_4_33081589	GLM
RL005	4	33081631	4.59e-05	SNP_4_33081631	MLM
RL005	4	33081631	1.71e-05	SNP_4_33081631	GLM
RL005	4	33081643	3.6e-05	SNP_4_33081643	MLM
RL005	4	33081643	1.41e-05	SNP_4_33081643	GLM
RL005	4	33081670	3.29e-05	SNP_4_33081670	MLM
RL005	4	33081670	1.25e-05	SNP_4_33081670	GLM
RL005	4	33081784	3.29e-05	SNP_4_33081784	MLM
RL005	4	33081784	1.25e-05	SNP_4_33081784	GLM
RL005	4	145405218	3.62e-05	SNP_4_145405218	GLM
RL005	4	168911033	2.49e-05	SNP_4_168911033	GLM
RL005	4	168917747	4.63e-05	SNP_4_168917747	GLM
RL005	4	171010318	2.29e-05	SNP_4_171010318	GLM
RL005	5	93923035	5.61e-05	SNP_5_93923035	GLM
RL005	6	63998692	1.08e-05	SNP_6_63998692	MLM
RL005	6	63998692	3.07e-06	SNP_6_63998692	GLM
RL005	6	63998791	6.79e-05	SNP_6_63998791	GLM
RL005	7	13845560	8.34e-05	SNP_7_13845560	GLM
RL005	9	118398451	3.15e-05	SNP_9_118398451	GLM
RL0510	1	14856256	9.69e-05	SNP_1_14856256	GLM
RL0510	1	22154860	6.31e-05	SNP_1_22154860	MLM
RL0510	1	22154860	1.74e-05	SNP_1_22154860	GLM
RL0510	1	22179639	2.39e-05	SNP_1_22179639	MLM
RL0510	1	22179639	9.16e-07	SNP_1_22179639	GLM
RL0510	1	22179822	1.22e-05	SNP_1_22179822	GLM
RL0510	1	50525070	9.42e-05	SNP_1_50525070	MLM
RL0510	1	50525070	5.85e-05	SNP_1_50525070	GLM
RL0510	1	50525104	9.42e-05	SNP_1_50525104	MLM
RL0510	1	50525104	5.85e-05	SNP_1_50525104	GLM
RL0510	1	210170891	4.49e-05	SNP_1_210170891	GLM
RL0510	1	217049125	5.36e-05	SNP_1_217049125	GLM
RL0510	1	217079883	6.53e-05	SNP_1_217079883	GLM
RL0510	1	217080008	4.34e-05	SNP_1_217080008	GLM
RL0510	1	217509289	3.5e-05	SNP_1_217509289	GLM
RL0510	1	217509351	6.82e-05	SNP_1_217509351	GLM
RL0510	1	217574122	8.28e-05	SNP_1_217574122	MLM
RL0510	1	217574122	5.73e-05	SNP_1_217574122	GLM
RL0510	1	217574223	4.78e-05	SNP_1_217574223	MLM
RL0510	1	217574223	2.05e-05	SNP_1_217574223	GLM
RL0510	1	217582560	7.42e-05	SNP_1_217582560	MLM
RL0510	1	217582560	2.51e-05	SNP_1_217582560	GLM
RL0510	1	217582572	1.55e-05	SNP_1_217582572	MLM
RL0510	1	217582572	1.08e-06	SNP_1_217582572	GLM
RL0510	1	224764763	3.15e-05	SNP_1_224764763	GLM
RL0510	1	224846662	1.74e-05	SNP_1_224846662	GLM
RL0510	1	242276505	9.65e-05	SNP_1_242276505	GLM
RL0510	2	24576157	2.27e-05	SNP_2_24576157	GLM
RL0510	2	24576174	1.06e-05	SNP_2_24576174	GLM
RL0510	2	24576230	2.25e-05	SNP_2_24576230	GLM
RL0510	2	24576364	2.26e-05	SNP_2_24576364	GLM
RL0510	2	24864012	6.07e-05	SNP_2_24864012	GLM
RL0510	2	44360904	1.57e-05	SNP_2_44360904	GLM
RL0510	2	50742849	7.54e-06	SNP_2_50742849	MLM
RL0510	2	50742849	3.33e-07	SNP_2_50742849	GLM
RL0510	2	51143635	9.38e-05	SNP_2_51143635	GLM
RL0510	2	151338328	1.46e-05	SNP_2_151338328	GLM
RL0510	2	159354244	5.98e-05	SNP_2_159354244	GLM
RL0510	2	159354787	4.33e-05	SNP_2_159354787	GLM
RL0510	2	159721357	7.92e-05	SNP_2_159721357	MLM
RL0510	2	159721357	8.03e-05	SNP_2_159721357	GLM
RL0510	2	159721383	7.03e-05	SNP_2_159721383	MLM
RL0510	2	159721383	9.03e-05	SNP_2_159721383	GLM
RL0510	3	31920153	1.28e-05	SNP_3_31920153	GLM
RL0510	3	35931802	3.26e-05	SNP_3_35931802	GLM
RL0510	3	208403894	2.73e-05	SNP_3_208403894	GLM
RL0510	4	1282393	5.38e-05	SNP_4_1282393	GLM
RL0510	4	26744625	3.25e-05	SNP_4_26744625	GLM
RL0510	4	26744635	9.92e-05	SNP_4_26744635	GLM
RL0510	4	146159257	6.56e-05	SNP_4_146159257	GLM
RL0510	4	146159441	5.06e-05	SNP_4_146159441	GLM
RL0510	4	181427563	7.78e-05	SNP_4_181427563	GLM
RL0510	5	152930131	9.58e-05	SNP_5_152930131	GLM
RL0510	5	159767937	5.1e-05	SNP_5_159767937	GLM
RL0510	6	14044181	9.72e-05	SNP_6_14044181	GLM
RL0510	6	26223507	7.59e-05	SNP_6_26223507	MLM
RL0510	6	26223507	4.46e-06	SNP_6_26223507	GLM
RL0510	6	30809712	3.39e-06	SNP_6_30809712	GLM
RL0510	6	30809803	1.13e-05	SNP_6_30809803	GLM
RL0510	6	30809912	9.14e-06	SNP_6_30809912	GLM
RL0510	6	30928653	3.25e-05	SNP_6_30928653	GLM
RL0510	6	32893629	9.18e-05	SNP_6_32893629	GLM
RL0510	6	33221583	4.72e-07	SNP_6_33221583	GLM
RL0510	6	37814348	8.86e-05	SNP_6_37814348	GLM
RL0510	6	39864540	6.57e-05	SNP_6_39864540	GLM
RL0510	6	39864686	8.59e-05	SNP_6_39864686	GLM
RL0510	6	39864688	8.7e-05	SNP_6_39864688	GLM
RL0510	6	41407908	7.72e-05	SNP_6_41407908	GLM
RL0510	6	42636305	7.66e-06	SNP_6_42636305	GLM
RL0510	6	58563554	8.21e-05	SNP_6_58563554	GLM
RL0510	6	58598976	8.5e-05	SNP_6_58598976	GLM
RL0510	6	110873241	7.57e-05	SNP_6_110873241	GLM
RL0510	6	166009872	9.88e-05	SNP_6_166009872	GLM
RL0510	8	37305996	5.88e-05	SNP_8_37305996	GLM
RL0510	8	37323617	3.11e-06	SNP_8_37323617	GLM
RL0510	8	37363580	5.66e-06	SNP_8_37363580	GLM
RL0510	8	37363637	5.43e-06	SNP_8_37363637	GLM
RL0510	8	37363659	1.28e-05	SNP_8_37363659	GLM
RL0510	8	37363777	5.67e-06	SNP_8_37363777	GLM
RL0510	8	37364761	5.71e-06	SNP_8_37364761	GLM
RL0510	8	164288901	3.79e-05	SNP_8_164288901	GLM
RL0510	9	14865430	6.76e-05	SNP_9_14865430	GLM
RL0510	9	58561774	5.16e-05	SNP_9_58561774	GLM
RL0510	9	149633533	3.3e-05	SNP_9_149633533	GLM
RL0510	9	149633544	5.39e-05	SNP_9_149633544	GLM
RL0510	9	149633572	3.35e-05	SNP_9_149633572	GLM
RL1015	2	72431037	1.34e-05	SNP_2_72431037	GLM
RL1015	2	226688228	9.78e-05	SNP_2_226688228	GLM
RL1015	4	9016	6.56e-05	SNP_4_9016	GLM
RL1015	4	34568010	7.65e-05	SNP_4_34568010	GLM
RL1015	4	34568038	1.76e-05	SNP_4_34568038	GLM
RL1015	4	34568067	2.06e-05	SNP_4_34568067	GLM
RL1015	4	34568124	8.86e-05	SNP_4_34568124	MLM
RL1015	4	34568124	2.23e-06	SNP_4_34568124	GLM
RL1015	4	171574060	7.81e-05	SNP_4_171574060	GLM
RL1015	4	171574085	7.81e-05	SNP_4_171574085	GLM
RL1015	4	176888824	7.19e-05	SNP_4_176888824	GLM
RL1015	4	176888873	1.54e-05	SNP_4_176888873	GLM
RL1015	4	176888904	1.63e-05	SNP_4_176888904	GLM
RL1015	4	176888970	1.57e-05	SNP_4_176888970	GLM
RL1015	4	176888979	1.57e-05	SNP_4_176888979	GLM
RL1015	5	27207178	5.87e-05	SNP_5_27207178	GLM
RL1015	5	97991559	4.36e-05	SNP_5_97991559	GLM
RL1015	5	97991704	3.16e-05	SNP_5_97991704	GLM
RL1015	5	97991705	4.36e-05	SNP_5_97991705	GLM
RL1015	5	98139759	1.96e-05	SNP_5_98139759	GLM
RL1015	5	98139788	1.97e-05	SNP_5_98139788	GLM
RL1015	5	124133927	4.89e-05	SNP_5_124133927	GLM
RL1015	5	186122729	8.7e-05	SNP_5_186122729	GLM
RL1015	5	186122734	9.09e-05	SNP_5_186122734	GLM
RL1015	5	186122773	9.09e-05	SNP_5_186122773	GLM
RL1015	5	186122833	6.67e-05	SNP_5_186122833	GLM
RL1015	5	211569346	2.99e-05	SNP_5_211569346	GLM
RL1015	5	211571873	1.8e-05	SNP_5_211571873	GLM
RL1015	5	211572539	9.17e-05	SNP_5_211572539	GLM
RL1015	5	211578412	3.74e-05	SNP_5_211578412	GLM
RL1015	5	211578437	3.74e-05	SNP_5_211578437	GLM
RL1015	6	139900187	8.07e-05	SNP_6_139900187	GLM
RL1015	6	153696612	9.69e-06	SNP_6_153696612	MLM
RL1015	6	153696612	6.09e-06	SNP_6_153696612	GLM
RL1015	6	153774277	9.33e-05	SNP_6_153774277	GLM
RL1015	6	153792342	2.89e-05	SNP_6_153792342	GLM
RL1015	6	153812193	3.71e-05	SNP_6_153812193	GLM
RL1015	6	153812220	5.92e-05	SNP_6_153812220	GLM
RL1015	6	153812295	2.88e-05	SNP_6_153812295	GLM
RL1015	6	153812324	8.36e-05	SNP_6_153812324	GLM
RL1015	6	153812644	9.2e-05	SNP_6_153812644	GLM
RL1015	6	153812660	6.79e-05	SNP_6_153812660	GLM
RL1015	6	153812741	7.59e-05	SNP_6_153812741	GLM
RL1015	6	153812831	3.81e-05	SNP_6_153812831	GLM
RL1015	7	37903400	7.51e-05	SNP_7_37903400	GLM
RL1015	7	78401500	6.46e-05	SNP_7_78401500	GLM
RL1015	8	122317413	1.16e-05	SNP_8_122317413	GLM
RL1015	8	122317459	1.39e-05	SNP_8_122317459	GLM
RL1015	10	77953376	9.02e-06	SNP_10_77953376	GLM
RV	1	14856256	3.18e-05	SNP_1_14856256	MLM
RV	1	14856256	6.94e-05	SNP_1_14856256	GLM
RV	1	22154860	4.43e-05	SNP_1_22154860	GLM
RV	1	22179639	3.05e-05	SNP_1_22179639	GLM
RV	1	224764763	7.6e-05	SNP_1_224764763	GLM
RV	2	24576157	2.68e-05	SNP_2_24576157	GLM
RV	2	24576174	9.09e-05	SNP_2_24576174	GLM
RV	2	24576230	3.17e-05	SNP_2_24576230	GLM
RV	2	24576364	3.2e-05	SNP_2_24576364	GLM
RV	2	44360904	6.29e-05	SNP_2_44360904	GLM
RV	2	50742849	6.95e-05	SNP_2_50742849	MLM
RV	2	50742849	6.65e-06	SNP_2_50742849	GLM
RV	2	104416607	2.89e-05	SNP_2_104416607	GLM
RV	2	104416692	4.19e-05	SNP_2_104416692	GLM
RV	2	159721357	7.68e-05	SNP_2_159721357	MLM
RV	2	159721383	6.91e-05	SNP_2_159721383	MLM
RV	2	163593448	3.8e-05	SNP_2_163593448	GLM
RV	2	184016975	8.87e-05	SNP_2_184016975	MLM
RV	2	184016975	2.02e-05	SNP_2_184016975	GLM
RV	2	184016997	4.09e-05	SNP_2_184016997	MLM
RV	2	184016997	1.1e-05	SNP_2_184016997	GLM
RV	2	184017006	8.85e-05	SNP_2_184017006	MLM
RV	2	184017006	1.95e-05	SNP_2_184017006	GLM
RV	2	184017035	4.16e-05	SNP_2_184017035	MLM
RV	2	184017035	1.08e-05	SNP_2_184017035	GLM
RV	2	184017124	5.96e-05	SNP_2_184017124	MLM
RV	2	184017124	1.21e-05	SNP_2_184017124	GLM
RV	3	31920153	4.05e-05	SNP_3_31920153	GLM
RV	3	105711525	8.53e-05	SNP_3_105711525	GLM
RV	3	208403894	5.65e-05	SNP_3_208403894	GLM
RV	4	26744669	5.21e-05	SNP_4_26744669	GLM
RV	4	145537737	2.07e-05	SNP_4_145537737	GLM
RV	4	145537855	2.08e-05	SNP_4_145537855	GLM
RV	4	168917747	6.39e-05	SNP_4_168917747	GLM
RV	4	181427563	3.08e-05	SNP_4_181427563	GLM
RV	5	18105809	2.21e-05	SNP_5_18105809	GLM
RV	5	51680084	5.86e-05	SNP_5_51680084	GLM
RV	5	51680195	8.88e-05	SNP_5_51680195	GLM
RV	5	152930131	5.5e-05	SNP_5_152930131	GLM
RV	5	152930140	8.87e-05	SNP_5_152930140	GLM
RV	5	163951071	3.75e-05	SNP_5_163951071	GLM
RV	5	211569346	3.45e-05	SNP_5_211569346	GLM
RV	5	211571873	2.11e-05	SNP_5_211571873	GLM
RV	5	211578412	5.07e-05	SNP_5_211578412	GLM
RV	5	211578437	5.07e-05	SNP_5_211578437	GLM
RV	5	217419747	9.32e-05	SNP_5_217419747	GLM
RV	5	217604533	9.19e-05	SNP_5_217604533	GLM
RV	6	33221583	4.74e-05	SNP_6_33221583	MLM
RV	6	33221583	1.85e-07	SNP_6_33221583	GLM
RV	6	33229441	4.31e-05	SNP_6_33229441	GLM
RV	6	40691186	3.36e-05	SNP_6_40691186	GLM
RV	6	40907653	8.61e-05	SNP_6_40907653	GLM
RV	6	42472620	6.32e-05	SNP_6_42472620	GLM
RV	6	44707923	7.52e-05	SNP_6_44707923	GLM
RV	6	54044857	6.13e-05	SNP_6_54044857	GLM
RV	6	54506432	2.24e-05	SNP_6_54506432	MLM
RV	6	54506432	6.45e-06	SNP_6_54506432	GLM
RV	6	54970893	3.84e-05	SNP_6_54970893	GLM
RV	6	55490453	7.52e-05	SNP_6_55490453	MLM
RV	6	55490453	1.5e-05	SNP_6_55490453	GLM
RV	6	58598976	4.71e-05	SNP_6_58598976	GLM
RV	6	161326147	8.95e-05	SNP_6_161326147	GLM
RV	6	166009690	4.54e-05	SNP_6_166009690	GLM
RV	6	166009872	4.79e-05	SNP_6_166009872	GLM
RV	7	5113641	9.3e-05	SNP_7_5113641	GLM
RV	7	102755719	7.1e-05	SNP_7_102755719	GLM
RV	8	19735284	9.28e-05	SNP_8_19735284	GLM
RV	8	37364761	9.02e-05	SNP_8_37364761	GLM
RV	9	1332362	9.82e-05	SNP_9_1332362	GLM
RV	9	14865430	1.87e-05	SNP_9_14865430	GLM
RV	10	44835422	2.64e-05	SNP_10_44835422	GLM
RV	10	45045349	3.04e-05	SNP_10_45045349	GLM
RV	10	45351188	3.74e-05	SNP_10_45351188	GLM
RV	10	45966025	6.68e-05	SNP_10_45966025	GLM
RV	10	45986502	5.47e-06	SNP_10_45986502	GLM
RV	10	46067770	7.3e-05	SNP_10_46067770	GLM
RV	10	46138552	7.83e-05	SNP_10_46138552	GLM
RV	10	46198699	8.86e-05	SNP_10_46198699	GLM
RV	10	46373649	3.3e-05	SNP_10_46373649	GLM
RV	10	46376191	3.13e-05	SNP_10_46376191	GLM
RV	10	46485137	5.13e-05	SNP_10_46485137	GLM
RV	10	46631617	2.34e-06	SNP_10_46631617	GLM
RV	10	48383565	1.75e-05	SNP_10_48383565	GLM
RV	10	48407437	2.28e-05	SNP_10_48407437	GLM
RV	10	48412910	2.48e-05	SNP_10_48412910	GLM
RV	10	48601207	3.72e-05	SNP_10_48601207	GLM
RV	10	48782988	3.24e-05	SNP_10_48782988	GLM
RV	10	48970729	2.04e-05	SNP_10_48970729	GLM
RV	10	48989396	2.79e-05	SNP_10_48989396	GLM
RV	10	49095433	4.13e-05	SNP_10_49095433	GLM
RV	10	49203381	7.62e-05	SNP_10_49203381	GLM
RV	10	49220281	2.65e-05	SNP_10_49220281	GLM
RV	10	49238547	1.37e-05	SNP_10_49238547	GLM
RV	10	49240814	4.16e-05	SNP_10_49240814	GLM
RV	10	49286640	7e-05	SNP_10_49286640	GLM
RV	10	49286728	7e-05	SNP_10_49286728	GLM
RV	10	49318200	1.64e-05	SNP_10_49318200	GLM
RV	10	49346320	5.35e-05	SNP_10_49346320	GLM
RV	10	49688948	9.1e-05	SNP_10_49688948	GLM
RV	10	49703711	9.52e-05	SNP_10_49703711	GLM
RV	10	49704383	2.45e-05	SNP_10_49704383	GLM
RV	10	49738735	8e-05	SNP_10_49738735	GLM
RV	10	49757373	9.23e-05	SNP_10_49757373	GLM
RV	10	49775429	1.12e-05	SNP_10_49775429	GLM
RV	10	49867036	9.49e-05	SNP_10_49867036	GLM
RV	10	49867037	9.49e-05	SNP_10_49867037	GLM
RV	10	104494539	3.5e-05	SNP_10_104494539	GLM
RV	10	104554988	3.71e-05	SNP_10_104554988	GLM
RV	10	108939976	8.93e-06	SNP_10_108939976	GLM
RV	10	110679224	7.83e-06	SNP_10_110679224	GLM
RV	10	115289664	2.44e-05	SNP_10_115289664	GLM
RV	10	142918723	5.76e-05	SNP_10_142918723	GLM
RV	10	144620189	1.32e-05	SNP_10_144620189	GLM
RV	10	144620363	7.38e-06	SNP_10_144620363	GLM
SPAD	1	9185513	3.36e-05	SNP_1_9185513	GLM
SPAD	1	34299836	3.09e-05	SNP_1_34299836	GLM
SPAD	1	34302491	8.4e-05	SNP_1_34302491	GLM
SPAD	1	180923006	8.62e-05	SNP_1_180923006	GLM
SPAD	1	215817851	3.87e-05	SNP_1_215817851	GLM
SPAD	1	248519162	9.1e-05	SNP_1_248519162	GLM
SPAD	1	252901936	3.86e-05	SNP_1_252901936	MLM
SPAD	1	252901936	1.51e-05	SNP_1_252901936	GLM
SPAD	2	30957131	5.34e-05	SNP_2_30957131	MLM
SPAD	2	30957131	1.28e-05	SNP_2_30957131	GLM
SPAD	2	126291810	4.91e-05	SNP_2_126291810	GLM
SPAD	2	192995752	5.22e-05	SNP_2_192995752	MLM
SPAD	2	192995752	7.25e-05	SNP_2_192995752	GLM
SPAD	2	192995758	4.76e-05	SNP_2_192995758	MLM
SPAD	2	192995758	5.9e-05	SNP_2_192995758	GLM
SPAD	2	217591401	1.12e-05	SNP_2_217591401	GLM
SPAD	2	217594724	3.51e-05	SNP_2_217594724	GLM
SPAD	2	236874578	3.71e-05	SNP_2_236874578	GLM
SPAD	3	18718851	4.99e-05	SNP_3_18718851	GLM
SPAD	4	128096921	5.31e-05	SNP_4_128096921	GLM
SPAD	4	128096964	7.13e-05	SNP_4_128096964	GLM
SPAD	4	149804627	4.5e-05	SNP_4_149804627	GLM
SPAD	4	187622966	6.5e-05	SNP_4_187622966	GLM
SPAD	4	197328988	8.74e-05	SNP_4_197328988	MLM
SPAD	4	197328988	5.53e-05	SNP_4_197328988	GLM
SPAD	4	205644228	6.47e-05	SNP_4_205644228	GLM
SPAD	4	205649148	2.13e-05	SNP_4_205649148	GLM
SPAD	5	13294840	2.15e-05	SNP_5_13294840	GLM
SPAD	5	13294998	1.92e-05	SNP_5_13294998	GLM
SPAD	5	13295029	2.27e-05	SNP_5_13295029	GLM
SPAD	5	25046214	7.57e-06	SNP_5_25046214	MLM
SPAD	5	25046214	2.2e-06	SNP_5_25046214	GLM
SPAD	5	25046359	2.4e-05	SNP_5_25046359	MLM
SPAD	5	25046359	3.76e-06	SNP_5_25046359	GLM
SPAD	5	92297601	4.89e-05	SNP_5_92297601	GLM
SPAD	5	92746281	5.23e-05	SNP_5_92746281	GLM
SPAD	5	164521591	8.17e-05	SNP_5_164521591	GLM
SPAD	6	152445023	1.34e-05	SNP_6_152445023	GLM
SPAD	6	155085086	1.04e-05	SNP_6_155085086	GLM
SPAD	7	94690155	7.46e-05	SNP_7_94690155	GLM
SPAD	7	94759807	7.4e-05	SNP_7_94759807	GLM
SPAD	7	94932798	6.02e-05	SNP_7_94932798	GLM
SPAD	7	101377119	1.36e-05	SNP_7_101377119	GLM
SPAD	7	101422773	2.43e-05	SNP_7_101422773	GLM
SPAD	7	101606210	2.59e-05	SNP_7_101606210	GLM
SPAD	7	101606353	2.8e-05	SNP_7_101606353	GLM
SPAD	7	101606534	4.12e-05	SNP_7_101606534	GLM
SPAD	7	101977082	1.89e-05	SNP_7_101977082	GLM
SPAD	7	102029162	9.94e-05	SNP_7_102029162	GLM
SPAD	7	102029349	4.4e-05	SNP_7_102029349	GLM
SPAD	7	102033514	9.79e-05	SNP_7_102033514	GLM
SPAD	7	102033602	3.46e-05	SNP_7_102033602	GLM
SPAD	7	102036642	7.08e-05	SNP_7_102036642	GLM
SPAD	7	102162054	9.1e-05	SNP_7_102162054	GLM
SPAD	7	102442997	1.97e-05	SNP_7_102442997	GLM
SPAD	7	102472586	1.45e-05	SNP_7_102472586	GLM
SPAD	8	31628975	1.63e-05	SNP_8_31628975	GLM
SPAD	8	31773177	5.08e-05	SNP_8_31773177	GLM
SPAD	8	114655919	4.48e-05	SNP_8_114655919	GLM
SPAD	8	114655928	4.48e-05	SNP_8_114655928	GLM
SPAD	8	114655950	8.38e-05	SNP_8_114655950	GLM
SPAD	8	160153149	8.88e-05	SNP_8_160153149	GLM
SPAD	8	160371425	4.12e-05	SNP_8_160371425	MLM
SPAD	8	160371425	6.09e-05	SNP_8_160371425	GLM
SPAD	8	160469685	7.94e-05	SNP_8_160469685	MLM
SPAD	8	160469685	6.11e-05	SNP_8_160469685	GLM
SPAD	8	160752847	5.97e-05	SNP_8_160752847	MLM
SPAD	8	160752847	5.7e-05	SNP_8_160752847	GLM
SPAD	8	160753026	5.97e-05	SNP_8_160753026	MLM
SPAD	8	160753026	5.7e-05	SNP_8_160753026	GLM
SPAD	8	160896986	4.97e-05	SNP_8_160896986	MLM
SPAD	8	160896986	4.97e-05	SNP_8_160896986	GLM
SPAD	8	175206206	6.52e-05	SNP_8_175206206	GLM
SPAD	8	175206385	2.75e-05	SNP_8_175206385	GLM
SPAD	8	175270323	2.4e-05	SNP_8_175270323	GLM
SPAD	8	175270359	1.49e-05	SNP_8_175270359	GLM
SPAD	9	4832814	1.46e-05	SNP_9_4832814	MLM
SPAD	9	4832814	4.66e-06	SNP_9_4832814	GLM
SPAD	9	4832849	5.44e-05	SNP_9_4832849	GLM
SPAD	9	121984106	2.14e-05	SNP_9_121984106	GLM
SPAD	10	25786899	1.07e-05	SNP_10_25786899	GLM
SRN	1	2903831	9.66e-05	SNP_1_2903831	GLM
SRN	1	2904031	9.09e-05	SNP_1_2904031	GLM
SRN	1	64402022	3.58e-05	SNP_1_64402022	GLM
SRN	1	64402024	3.89e-05	SNP_1_64402024	GLM
SRN	1	64402124	2.28e-05	SNP_1_64402124	GLM
SRN	1	291384757	3.59e-05	SNP_1_291384757	GLM
SRN	2	45006364	7.13e-05	SNP_2_45006364	GLM
SRN	2	45006378	9.26e-05	SNP_2_45006378	GLM
SRN	2	50742849	5e-05	SNP_2_50742849	GLM
SRN	2	51749774	8.49e-05	SNP_2_51749774	GLM
SRN	2	52559869	9.76e-05	SNP_2_52559869	MLM
SRN	2	52559869	1.42e-05	SNP_2_52559869	GLM
SRN	2	52620595	8.09e-05	SNP_2_52620595	MLM
SRN	2	52620595	8.82e-06	SNP_2_52620595	GLM
SRN	2	52716479	4.32e-05	SNP_2_52716479	GLM
SRN	2	52716522	1.62e-05	SNP_2_52716522	GLM
SRN	2	52806748	8.36e-05	SNP_2_52806748	GLM
SRN	2	52823038	3.3e-05	SNP_2_52823038	GLM
SRN	2	53691243	4.64e-05	SNP_2_53691243	GLM
SRN	2	53691303	4.51e-05	SNP_2_53691303	GLM
SRN	2	138123566	4.67e-05	SNP_2_138123566	GLM
SRN	2	140943594	9.16e-05	SNP_2_140943594	GLM
SRN	2	140948607	6.89e-05	SNP_2_140948607	GLM
SRN	2	140948644	7.68e-05	SNP_2_140948644	GLM
SRN	2	151110799	4.42e-05	SNP_2_151110799	GLM
SRN	2	157845531	8.56e-05	SNP_2_157845531	GLM
SRN	2	157845665	4.41e-05	SNP_2_157845665	GLM
SRN	2	159309388	2.83e-05	SNP_2_159309388	GLM
SRN	2	159309577	2.29e-06	SNP_2_159309577	GLM
SRN	2	159317762	3.97e-06	SNP_2_159317762	GLM
SRN	2	159354244	4.22e-06	SNP_2_159354244	GLM
SRN	2	159354787	8.94e-05	SNP_2_159354787	GLM
SRN	2	159397205	1.36e-05	SNP_2_159397205	GLM
SRN	2	159434469	2.3e-05	SNP_2_159434469	GLM
SRN	2	159434487	4.24e-05	SNP_2_159434487	GLM
SRN	2	163163983	8.37e-05	SNP_2_163163983	GLM
SRN	2	163186027	6.88e-05	SNP_2_163186027	GLM
SRN	3	48799146	9.7e-05	SNP_3_48799146	GLM
SRN	3	55404652	5.04e-05	SNP_3_55404652	GLM
SRN	4	14969636	2.07e-05	SNP_4_14969636	GLM
SRN	4	31048360	6.86e-05	SNP_4_31048360	GLM
SRN	4	41073707	2.87e-05	SNP_4_41073707	GLM
SRN	4	134982332	4.87e-05	SNP_4_134982332	GLM
SRN	4	138005133	7.78e-05	SNP_4_138005133	GLM
SRN	4	138005169	7.78e-05	SNP_4_138005169	GLM
SRN	4	217314393	8.6e-05	SNP_4_217314393	GLM
SRN	4	220870824	4.83e-05	SNP_4_220870824	GLM
SRN	4	220873674	8.89e-05	SNP_4_220873674	GLM
SRN	5	147557923	4.24e-05	SNP_5_147557923	GLM
SRN	5	147557937	3.56e-05	SNP_5_147557937	GLM
SRN	6	109456349	3.09e-05	SNP_6_109456349	MLM
SRN	6	109456349	2.21e-05	SNP_6_109456349	GLM
SRN	6	161655501	8.93e-05	SNP_6_161655501	GLM
SRN	7	173498275	6.06e-05	SNP_7_173498275	GLM
SRN	8	19589120	3.83e-06	SNP_8_19589120	MLM
SRN	8	19589120	3.49e-07	SNP_8_19589120	GLM
SRN	8	147927053	9.6e-05	SNP_8_147927053	GLM
SRN	8	147927074	8.57e-05	SNP_8_147927074	GLM
SRN	8	167379210	4.32e-05	SNP_8_167379210	GLM
SRN	10	96622163	4.96e-06	SNP_10_96622163	GLM
TRL	1	196285918	9.73e-05	SNP_1_196285918	GLM
TRL	1	241943453	3.92e-05	SNP_1_241943453	GLM
TRL	1	242086964	7.81e-05	SNP_1_242086964	GLM
TRL	1	242276483	9.19e-05	SNP_1_242276483	GLM
TRL	1	242276505	2.28e-05	SNP_1_242276505	GLM
TRL	2	44360904	2.44e-05	SNP_2_44360904	GLM
TRL	2	104416607	2.31e-05	SNP_2_104416607	MLM
TRL	2	104416607	2.17e-06	SNP_2_104416607	GLM
TRL	2	104416692	4.42e-05	SNP_2_104416692	MLM
TRL	2	104416692	5.62e-06	SNP_2_104416692	GLM
TRL	3	40578925	9.42e-05	SNP_3_40578925	GLM
TRL	3	40578947	5.89e-05	SNP_3_40578947	GLM
TRL	3	40872180	3.07e-05	SNP_3_40872180	GLM
TRL	3	49176426	1.25e-05	SNP_3_49176426	GLM
TRL	3	49199885	4.77e-06	SNP_3_49199885	GLM
TRL	3	201083993	9.44e-06	SNP_3_201083993	GLM
TRL	4	145405218	9.18e-05	SNP_4_145405218	GLM
TRL	4	145537855	6.98e-05	SNP_4_145537855	GLM
TRL	4	168911033	5.35e-06	SNP_4_168911033	MLM
TRL	4	168911033	7.39e-07	SNP_4_168911033	GLM
TRL	4	168917747	7.5e-06	SNP_4_168917747	MLM
TRL	4	168917747	9.45e-07	SNP_4_168917747	GLM
TRL	4	168919346	7.24e-05	SNP_4_168919346	GLM
TRL	4	171010318	5.31e-05	SNP_4_171010318	GLM
TRL	5	152930028	9.92e-05	SNP_5_152930028	GLM
TRL	6	55329428	5.81e-05	SNP_6_55329428	GLM
TRL	6	63998692	8.17e-05	SNP_6_63998692	MLM
TRL	6	63998692	1.82e-05	SNP_6_63998692	GLM
TRL	6	63998791	7.89e-05	SNP_6_63998791	GLM
TRL	7	13845560	6.49e-05	SNP_7_13845560	GLM
TRL	9	118398451	5.76e-05	SNP_9_118398451	GLM

## Sheet: Suppl. Dataset 2
Supplementary Dataset 2. Identification of candidate genes in QTL regions detected by GWAS
Candidate gene	Trait	Chr	Pos	P.value	SNP	Best homologous gene in rice	Gene function annotation
GRMZM2G031677	ARD	1	213315833	2.15e-05	SNP_1_213315833	LOC_Os05g31780.1	adaptor complexes medium subunit family domain containing protein, expressed
GRMZM2G117193	ARD	1	213315833	2.15e-05	SNP_1_213315833	LOC_Os07g48596.1	Myb transcription factor, putative, expressed
GRMZM2G311550	ARD	1	213315833	2.15e-05	SNP_1_213315833	Unkonw	Unkonw
GRMZM5G821649	ARD	1	213315833	2.15e-05	SNP_1_213315833	Unkonw	Unkonw
GRMZM5G833523	ARD	1	213315833	2.15e-05	SNP_1_213315833	Unkonw	Unkonw
AC184770.3_FG001	ARD	3	147397047	2.33e-05	SNP_3_147397047	LOC_Os10g42320.1	nonsense-mediated mRNA decay protein 3, putative, expressed
GRMZM2G138258	ARD	3	147397047	2.33e-05	SNP_3_147397047	LOC_Os01g72710.1	expressed protein
GRMZM2G138338	ARD	3	147397047	2.33e-05	SNP_3_147397047	LOC_Os01g72700.1	expressed protein
GRMZM2G138342	ARD	3	147397047	2.33e-05	SNP_3_147397047	LOC_Os01g72690.1	NAD kinase, putative, expressed
GRMZM2G039436	ARD	4	219099674	6.96e-05	SNP_4_219099674	LOC_Os01g08610.1	hAT dimerisation domain-containing protein, putative, expressed
GRMZM2G073492	ARD	4	219099674	6.96e-05	SNP_4_219099674	LOC_Os04g21340.1	expressed protein
GRMZM2G333368	ARD	4	219099674	6.96e-05	SNP_4_219099674	LOC_Os01g12710.1	oxidoreductase, short chain dehydrogenase/reductase family domain containing protein, expressed
GRMZM2G374725	ARD	4	219099674	6.96e-05	SNP_4_219099674	LOC_Os09g30400.1	WRKY90, expressed
AC210517.3_FG003	ASRL	1	121996211	4.49e-05	SNP_1_121996211	LOC_Os10g07200.1	hsp20/alpha crystallin family protein, putative, expressed
GRMZM2G170530	ASRL	3	107899717	6.79e-05	SNP_3_107899717	Unkonw	Unkonw
GRMZM5G803145	ASRL	3	107899717	6.79e-05	SNP_3_107899717	Unkonw	Unkonw
AC186743.4_FG003	ASRL	4	185942913	1.3e-05	SNP_4_185942913	Unkonw	Unkonw
AC186743.4_FG011	ASRL	4	185942913	1.3e-05	SNP_4_185942913	Unkonw	Unkonw
GRMZM2G174739	ASRL	4	185942913	1.3e-05	SNP_4_185942913	LOC_Os05g41000.1	endonuclease/exonuclease/phosphatase family domain containing protein, expressed
GRMZM2G174782	ASRL	4	185942913	1.3e-05	SNP_4_185942913	LOC_Os11g03520.1	GDSL-like lipase/acylhydrolase, putative, expressed
GRMZM2G174797	ASRL	4	185942913	1.3e-05	SNP_4_185942913	LOC_Os12g03270.1	ELMO/CED-12 family protein, putative, expressed
GRMZM2G174834	ASRL	4	185942913	1.3e-05	SNP_4_185942913	LOC_Os11g03540.1	AP2 domain containing protein, expressed
GRMZM2G174938	ASRL	4	185942913	1.3e-05	SNP_4_185942913	LOC_Os11g03570.1	protein of unknown function, DUF618 domain containing protein, expressed
GRMZM2G174970	ASRL	4	185942913	1.3e-05	SNP_4_185942913	Unkonw	Unkonw
GRMZM2G476902	ASRL	4	185942913	1.3e-05	SNP_4_185942913	LOC_Os01g02200.1	armadillo/beta-catenin repeat family protein, putative, expressed
GRMZM5G801053	ASRL	4	185942913	1.3e-05	SNP_4_185942913	Unkonw	Unkonw
GRMZM2G016890	ASRL	10	34244943	1.82e-05	SNP_10_34244943	LOC_Os06g21570.1	Os6bglu24 - beta-glucosidase homologue, similar to G. max isohydroxyurate hydrolase, expressed
GRMZM2G136074	ASRL	10	34244943	1.82e-05	SNP_10_34244943	LOC_Os05g14970.1	expressed protein
GRMZM2G112828	LRL	2	104416607	3.01e-05	SNP_2_104416607	Unkonw	Unkonw
GRMZM2G112828	TRL	2	104416607	2.31e-05	SNP_2_104416607	Unkonw	Unkonw
GRMZM2G112828	RL005	2	104416607	1.39e-05	SNP_2_104416607	Unkonw	Unkonw
GRMZM2G112828	RA	2	104416607	3.54e-05	SNP_2_104416607	Unkonw	Unkonw
GRMZM2G112838	LRL	2	104416607	3.01e-05	SNP_2_104416607	Unkonw	Unkonw
GRMZM2G112838	TRL	2	104416607	2.31e-05	SNP_2_104416607	Unkonw	Unkonw
GRMZM2G112838	RL005	2	104416607	1.39e-05	SNP_2_104416607	Unkonw	Unkonw
GRMZM2G112838	RA	2	104416607	3.54e-05	SNP_2_104416607	Unkonw	Unkonw
GRMZM2G397965	TRL	2	104416607	2.31e-05	SNP_2_104416607	LOC_Os04g13090.1	vignain precursor, putative, expressed
GRMZM2G397965	RL005	2	104416607	1.39e-05	SNP_2_104416607	LOC_Os04g13090.1	vignain precursor, putative, expressed
GRMZM2G397965	RA	2	104416607	3.54e-05	SNP_2_104416607	LOC_Os04g13090.1	vignain precursor, putative, expressed
GRMZM2G397965	LRL	2	104416607	3.01e-05	SNP_2_104416607	LOC_Os04g13090.1	vignain precursor, putative, expressed
AC185475.3_FG001	RA	4	168917747	2.71e-05	SNP_4_168917747	Unkonw	Unkonw
AC185475.3_FG001	TRL	4	168917747	7.5e-06	SNP_4_168917747	Unkonw	Unkonw
AC185475.3_FG001	LRL	4	168917747	4.09e-06	SNP_4_168917747	Unkonw	Unkonw
GRMZM2G344967	LRL	4	168917747	4.09e-06	SNP_4_168917747	LOC_Os02g58410.1	expressed protein
GRMZM2G344967	RA	4	168917747	2.71e-05	SNP_4_168917747	LOC_Os02g58410.1	expressed protein
GRMZM2G344967	TRL	4	168917747	7.5e-06	SNP_4_168917747	LOC_Os02g58410.1	expressed protein
GRMZM5G861772	PRL	1	120308712	5.02e-05	SNP_1_120308712	Unkonw	Unkonw
GRMZM5G888098	PRL	1	120308712	5.02e-05	SNP_1_120308712	Unkonw	Unkonw
GRMZM2G423393	PRL	10	67350334	9.96e-05	SNP_10_67350334	LOC_Os04g49230.1	B3 DNA binding domain containing protein, expressed
GRMZM2G038501	PRL	10	68587247	4.22e-06	SNP_10_68587247	Unkonw	Unkonw
GRMZM2G071475	PRL	10	68587247	4.22e-06	SNP_10_68587247	Unkonw	Unkonw
GRMZM2G060400	RV	2	184016997	4.09e-05	SNP_2_184016997	LOC_Os09g26360.1	pectinesterase, putative, expressed
GRMZM2G060400	RA	2	184016997	8.92e-05	SNP_2_184016997	LOC_Os09g26360.1	pectinesterase, putative, expressed
GRMZM2G060429	RA	2	184016997	8.92e-05	SNP_2_184016997	LOC_Os06g31060.1	PROLM23 - Prolamin precursor, expressed
GRMZM2G060429	RV	2	184016997	4.09e-05	SNP_2_184016997	LOC_Os06g31060.1	PROLM23 - Prolamin precursor, expressed
GRMZM2G140156	RV	2	184016997	4.09e-05	SNP_2_184016997	LOC_Os09g26390.1	AT-rich interaction region, putative, expressed
GRMZM2G140156	RA	2	184016997	8.92e-05	SNP_2_184016997	LOC_Os09g26390.1	AT-rich interaction region, putative, expressed
GRMZM2G140160	RA	2	184016997	8.92e-05	SNP_2_184016997	LOC_Os09g26400.1	zinc finger, C3HC4 type domain containing protein, expressed
GRMZM2G140160	RV	2	184016997	4.09e-05	SNP_2_184016997	LOC_Os09g26400.1	zinc finger, C3HC4 type domain containing protein, expressed
GRMZM2G518638	RA	2	184016997	8.92e-05	SNP_2_184016997	Unkonw	Unkonw
GRMZM2G518638	RV	2	184016997	4.09e-05	SNP_2_184016997	Unkonw	Unkonw
AC211762.4_FG002	RDW	3	156838240	1.99e-05	SNP_3_156838240	Unkonw	Unkonw
AC211762.4_FG003	RDW	3	156838240	1.99e-05	SNP_3_156838240	Unkonw	Unkonw
GRMZM2G031493	RDW	3	156838240	1.99e-05	SNP_3_156838240	LOC_Os01g70230.1	transcription factor, putative, expressed
GRMZM2G031528	RDW	3	156838240	1.99e-05	SNP_3_156838240	LOC_Os01g70240.1	expressed protein
GRMZM2G031584	RDW	3	156838240	1.99e-05	SNP_3_156838240	LOC_Os01g70250.1	heat shock protein DnaJ, putative, expressed
GRMZM2G336909	RDW	3	156838240	1.99e-05	SNP_3_156838240	LOC_Os01g70220.1	histone-lysine N-methyltransferase, putative, expressed
GRMZM2G336932	RDW	3	156838240	1.99e-05	SNP_3_156838240	Unkonw	Unkonw
AC188008.3_FG008	RDW	4	7135819	2.68e-05	SNP_4_7135819	Unkonw	Unkonw
GRMZM2G132162	RDW	4	7135819	2.68e-05	SNP_4_7135819	Unkonw	Unkonw
GRMZM2G132248	RDW	4	7135819	2.68e-05	SNP_4_7135819	Unkonw	Unkonw
GRMZM2G358663	RDW	4	7135819	2.68e-05	SNP_4_7135819	LOC_Os10g42660.1	expressed protein
GRMZM2G434299	RDW	4	7135819	2.68e-05	SNP_4_7135819	Unkonw	Unkonw
GRMZM2G460228	RL005	6	63998692	1.08e-05	SNP_6_63998692	Unkonw	Unkonw
GRMZM2G460246	RL005	6	63998692	1.08e-05	SNP_6_63998692	Unkonw	Unkonw
GRMZM2G564392	RL005	6	63998692	1.08e-05	SNP_6_63998692	Unkonw	Unkonw
GRMZM5G811190	RL005	6	63998692	1.08e-05	SNP_6_63998692	Unkonw	Unkonw
GRMZM2G064059	RL0510	1	22179639	2.39e-05	SNP_1_22179639	Unkonw	Unkonw
GRMZM5G895573	RL0510	1	22179639	2.39e-05	SNP_1_22179639	LOC_Os03g10755.1	expressed protein
AC200881.4_FG002	RL0510	1	217582572	1.55e-05	SNP_1_217582572	Unkonw	Unkonw
GRMZM2G144547	RL0510	1	217582572	1.55e-05	SNP_1_217582572	LOC_Os08g31560.1	WD-40 repeat family protein, putative, expressed
AC216262.2_FG001	RL1015	4	34568124	8.86e-05	SNP_4_34568124	Unkonw	Unkonw
GRMZM2G091811	RL1015	4	34568124	8.86e-05	SNP_4_34568124	LOC_Os05g26926.1	chaperone protein dnaJ, putative, expressed
GRMZM5G805675	RL1015	4	34568124	8.86e-05	SNP_4_34568124	LOC_Os08g05540.1	expressed protein
GRMZM5G813352	RL1015	4	34568124	8.86e-05	SNP_4_34568124	Unkonw	Unkonw
GRMZM5G855094	RL1015	4	34568124	8.86e-05	SNP_4_34568124	Unkonw	Unkonw
GRMZM2G107739	RL1015	6	153696612	9.69e-06	SNP_6_153696612	LOC_Os05g39770.1	aminotransferase, putative, expressed
GRMZM2G107920	RL1015	6	153696612	9.69e-06	SNP_6_153696612	LOC_Os02g09530.1	expressed protein
GRMZM2G410782	RL1015	6	153696612	9.69e-06	SNP_6_153696612	LOC_Os05g39760.1	VHS and GAT domain containing protein, expressed
GRMZM2G410797	RL1015	6	153696612	9.69e-06	SNP_6_153696612	LOC_Os01g08130.1	phototropic-responsive NPH3 family protein, putative, expressed
GRMZM2G410812	RL1015	6	153696612	9.69e-06	SNP_6_153696612	LOC_Os07g44740.1	chaperonin, putative, expressed
GRMZM2G548718	RL1015	6	153696612	9.69e-06	SNP_6_153696612	LOC_Os07g02500.1	expressed protein
GRMZM5G817242	RL1015	6	153696612	9.69e-06	SNP_6_153696612	Unkonw	Unkonw
GRMZM5G846984	RL1015	6	153696612	9.69e-06	SNP_6_153696612	Unkonw	Unkonw
AC194143.3_FG001	RV	6	54506432	2.24e-05	SNP_6_54506432	Unkonw	Unkonw
GRMZM2G108487	RV	6	54506432	2.24e-05	SNP_6_54506432	Unkonw	Unkonw
GRMZM2G105987	SPAD	5	25046214	7.57e-06	SNP_5_25046214	LOC_Os02g30450.1	harpin-induced protein 1 domain containing protein, expressed
GRMZM2G404920	SPAD	5	25046214	7.57e-06	SNP_5_25046214	LOC_Os05g48240.1	expressed protein
GRMZM2G377049	SPAD	8	160371425	4.12e-05	SNP_8_160371425	LOC_Os05g48240.1	dynamin family protein, putative, expressed
GRMZM2G124274	SPAD	9	4832814	1.46e-05	SNP_9_4832814	LOC_Os02g46490.1	protein phosphatase 2C, putative, expressed
GRMZM2G124276	SPAD	9	4832814	1.46e-05	SNP_9_4832814	LOC_Os06g12250.1	sphingolipid C4-hydroxylase SUR2, putative, expressed
GRMZM2G124288	SPAD	9	4832814	1.46e-05	SNP_9_4832814	Unkonw	Unkonw
GRMZM5G820423	SPAD	9	4832814	1.46e-05	SNP_9_4832814	Unkonw	Unkonw
AC211194.4_FG002	SRN	2	52559869	9.76e-05	SNP_2_52559869	Unkonw	Unkonw
GRMZM2G109677	SRN	2	52559869	9.76e-05	SNP_2_52559869	LOC_Os12g07010.1	ribosomal protein L3, putative, expressed
GRMZM2G109677	SRN	2	52559869	9.76e-05	SNP_2_52559869	LOC_Os11g06750.1	ribosomal protein L3, putative, expressed
GRMZM2G110316	SRN	2	52559869	9.76e-05	SNP_2_52559869	Unkonw	Unkonw
GRMZM2G411348	SRN	2	52559869	9.76e-05	SNP_2_52559869	LOC_Os02g10900.1	NB-ARC domain containing protein, expressed
GRMZM2G179720	SRN	8	19589120	3.83e-06	SNP_8_19589120	LOC_Os01g09246.1	glycine-rich protein, putative, expressed
GRMZM2G180264	SRN	8	19589120	3.83e-06	SNP_8_19589120	LOC_Os01g09246.1	glycine-rich protein, putative, expressed
GRMZM2G378695	SRN	8	19589120	3.83e-06	SNP_8_19589120	LOC_Os09g12410.1	hAT dimerisation domain-containing protein, putative, expressed
GRMZM2G412234	SRN	8	19589120	3.83e-06	SNP_8_19589120	LOC_Os01g09246.1	glycine-rich protein, putative, expressed
GRMZM2G479930	SRN	8	19589120	3.83e-06	SNP_8_19589120	Unkonw	Unkonw
GRMZM5G849284	SRN	8	19589120	3.83e-06	SNP_8_19589120	Unkonw	Unkonw

## Sheet: Suppl. Dataset 3
Supplementary Dataset 3. Gene differential expression between long- and short-root lines by RNA-seq analysis.
Gene	logFC	logCPM	LR	PValue
GRMZM5G823318	-14.0254	5.97152	319.978	1.46474e-71
GRMZM2G459828	10.6916	6.06908	277.622	2.47633e-62
GRMZM5G811948	11.1465	3.10712	102.501	4.31222e-24
GRMZM2G129196	10.9493	2.91251	87.4729	8.54422e-21
GRMZM2G034947	-10.8716	2.84082	85.3125	2.54743e-20
GRMZM2G158163	-10.8531	2.82265	84.9339	3.08515e-20
GRMZM2G411216	8.29106	4.03481	81.2762	1.96278e-19
GRMZM2G137176	-11.0225	2.98898	80.1355	3.49594e-19
GRMZM2G156692	-7.18704	3.14548	78.9534	6.35919e-19
GRMZM2G005260	4.94097	3.75264	72.2854	1.86217e-17
GRMZM2G070041	10.6179	2.58635	68.4665	1.29054e-16
GRMZM2G361633	8.36577	4.70993	67.2519	2.38938e-16
GRMZM2G164672	-10.2308	2.21453	62.8351	2.24763e-15
GRMZM2G039443	-11.4242	3.38475	61.1613	5.25857e-15
GRMZM5G852608	-8.5602	2.52959	58.0194	2.59551e-14
GRMZM2G170044	-3.47934	6.08312	57.8118	2.88427e-14
GRMZM2G562929	10.0089	1.99051	54.7152	1.39324e-13
GRMZM5G869762	-10.5322	2.50748	53.4877	2.60218e-13
GRMZM2G376959	9.65923	1.65116	51.7086	6.43806e-13
GRMZM2G041171	9.59577	1.59004	51.159	8.51791e-13
GRMZM2G147041	5.86842	2.20013	50.9444	9.50199e-13
GRMZM2G426175	5.18791	3.52543	49.9906	1.54487e-12
GRMZM2G348125	-2.28586	6.06273	48.5807	3.16972e-12
GRMZM2G054013	-3.19805	4.717	48.1268	3.99529e-12
GRMZM2G046117	-10.8494	2.8182	47.8366	4.63256e-12
GRMZM5G866269	-6.97133	2.26642	44.0233	3.24494e-11
GRMZM2G032244	-7.25739	2.05332	43.8376	3.5678e-11
GRMZM5G869550	-8.27935	3.04886	43.6958	3.83589e-11
GRMZM2G143210	12.8919	4.84028	43.5221	4.19199e-11
GRMZM2G066480	9.06968	1.08614	41.8204	1.00056e-10
GRMZM2G470981	9.0341	1.05222	41.5578	1.14437e-10
GRMZM2G085646	3.34373	3.9214	41.0265	1.50176e-10
GRMZM2G344499	9.69428	1.68531	39.9092	2.66044e-10
GRMZM2G020285	3.63739	3.6026	39.6626	3.01851e-10
GRMZM2G111355	7.71943	3.76476	39.3669	3.51192e-10
GRMZM5G803276	-10.7054	2.67636	39.3524	3.53814e-10
GRMZM2G119370	4.72784	3.40399	39.1734	3.87786e-10
GRMZM2G088293	8.89915	0.924737	39.0658	4.09756e-10
GRMZM2G458718	9.09241	1.10753	37.7278	8.13364e-10
GRMZM2G088531	2.52905	7.49418	37.0191	1.1698e-09
GRMZM2G361131	8.63864	0.680085	36.4764	1.54528e-09
GRMZM2G029211	-3.67186	2.8258	36.1866	1.79298e-09
GRMZM2G002630	7.40609	5.84702	36.109	1.86587e-09
GRMZM2G004157	2.83472	3.94258	35.9966	1.97659e-09
AC209257.4_FG003	3.90707	3.32114	35.5681	2.46294e-09
GRMZM5G854439	-8.89443	0.937593	35.4773	2.58037e-09
GRMZM5G863012	-9.91812	1.91277	35.1154	3.10738e-09
GRMZM2G312481	7.82972	5.7354	34.8822	3.50272e-09
GRMZM2G000614	-2.6284	6.05124	34.8448	3.57056e-09
GRMZM2G006765	-2.07728	6.17946	34.815	3.62572e-09
GRMZM2G176173	-9.40851	4.16667	34.7093	3.8279e-09
GRMZM2G542044	-8.79796	0.84795	34.5561	4.14139e-09
GRMZM2G485905	-9.14425	1.16986	33.847	5.96206e-09
AC234185.1_FG005	8.49743	0.54852	33.838	5.98981e-09
GRMZM2G704488	-2.43406	8.92659	33.5817	6.83327e-09
GRMZM2G051545	-4.94771	3.74209	33.5427	6.97178e-09
GRMZM2G430526	-6.98765	2.95565	33.4709	7.23366e-09
GRMZM2G704414	-8.57568	0.641401	33.1356	8.59518e-09
GRMZM2G352678	-2.0607	4.90227	32.7676	1.03862e-08
GRMZM5G892467	-6.05218	1.38798	31.8729	1.64597e-08
GRMZM2G159470	-6.233	1.55897	31.4774	2.01775e-08
GRMZM5G877773	10.2603	2.23597	31.3094	2.20006e-08
GRMZM2G073079	-2.52569	6.50366	30.8852	2.73758e-08
GRMZM2G024196	3.40209	6.00517	30.4955	3.34645e-08
GRMZM2G062495	-9.1205	1.15125	30.2265	3.84428e-08
GRMZM2G026143	-4.99095	3.80847	29.8527	4.66144e-08
GRMZM2G398529	-2.60199	4.53991	29.7514	4.9114e-08
GRMZM2G103864	-2.01157	4.8757	29.6337	5.21884e-08
GRMZM2G354385	-11.0581	3.02222	28.9974	7.24772e-08
AC233955.1_FG003	-2.60776	8.58108	28.9381	7.47266e-08
GRMZM2G020231	7.84176	-0.0468491	28.2101	1.08836e-07
GRMZM2G089982	-2.04291	7.04024	28.1753	1.1081e-07
GRMZM2G162755	-2.64967	4.01967	28.1211	1.13954e-07
GRMZM2G124307	-2.2851	5.96356	27.9288	1.25861e-07
GRMZM2G141584	7.51053	2.97191	27.797	1.34734e-07
GRMZM2G036708	-2.23636	7.01871	27.7806	1.35883e-07
GRMZM2G177061	-5.45964	2.11145	27.3708	1.67952e-07
GRMZM5G874734	8.47579	0.528963	27.152	1.88074e-07
GRMZM2G082037	-2.56302	4.84306	26.9296	2.10997e-07
GRMZM2G122503	8.59751	0.641619	26.9187	2.12196e-07
GRMZM2G061932	-1.97957	4.52571	26.8624	2.18472e-07
AC233953.1_FG003	9.89036	1.87541	26.5971	2.50616e-07
GRMZM2G468473	-8.11919	0.225366	26.5845	2.52253e-07
GRMZM2G163251	3.5987	4.28597	26.5365	2.58605e-07
GRMZM2G029087	-1.92752	7.23733	26.4485	2.70659e-07
AC203955.3_FG005	8.6204	0.662317	26.2651	2.97618e-07
GRMZM5G872007	9.13752	1.1498	26.1546	3.15138e-07
GRMZM2G321469	-6.69946	0.759236	26.0306	3.3604e-07
GRMZM2G053801	2.08032	5.07621	25.9781	3.4531e-07
GRMZM2G060952	-1.8737	8.28854	25.9661	3.47471e-07
GRMZM2G310505	6.51759	1.1128	25.7145	3.95836e-07
GRMZM2G319573	-1.78498	5.29843	25.6969	3.99461e-07
GRMZM2G163776	3.6421	4.89457	25.6836	4.02227e-07
GRMZM2G053206	2.08056	6.98526	25.6706	4.04957e-07
GRMZM2G315767	-7.80996	1.79362	25.6117	4.17491e-07
GRMZM2G370193	-2.28325	6.51805	25.5543	4.30106e-07
AC207342.3_FG008	-1.91541	6.8875	25.4946	4.43628e-07
GRMZM2G518963	7.645	-0.220276	25.3603	4.75614e-07
GRMZM2G318662	-3.33107	3.45931	25.3301	4.83117e-07
GRMZM2G069542	-1.7093	8.94387	25.2904	4.93151e-07
GRMZM2G083402	2.28719	3.96365	25.1789	5.22514e-07
GRMZM2G160354	6.17865	4.87026	25.14	5.33153e-07
GRMZM2G173669	3.17156	8.38492	25.0688	5.53216e-07
GRMZM2G127418	2.7872	6.06482	24.8829	6.09193e-07
AC209215.4_FG006	8.27483	0.342835	24.7364	6.57298e-07
GRMZM2G160136	-7.96312	0.0893613	24.7027	6.68912e-07
AC198699.3_FG004	10.0969	2.07633	24.6647	6.8222e-07
GRMZM2G088980	8.9299	2.69031	24.6048	7.03779e-07
GRMZM2G118610	-6.37255	1.21527	24.4445	7.64832e-07
AC206223.3_FG004	7.84066	-0.0477291	24.43	7.706e-07
GRMZM2G107082	-1.40742	6.95245	24.3772	7.92021e-07
GRMZM2G028393	5.59944	8.31968	24.3553	8.01041e-07
GRMZM2G011598	2.18067	4.59335	24.3076	8.21129e-07
GRMZM2G098346	-2.99908	8.03203	24.111	9.09379e-07
GRMZM2G055437	-2.11612	4.46781	24.0948	9.17061e-07
GRMZM2G000692	4.85126	2.19365	23.9812	9.72826e-07
GRMZM2G429000	-9.58669	1.59113	23.9031	1.01307e-06
GRMZM2G099691	2.1828	4.4461	23.8532	1.03968e-06
GRMZM2G313944	-3.25337	3.64834	23.7687	1.08632e-06
GRMZM2G124921	-7.85451	-0.00441994	23.6979	1.12707e-06
GRMZM2G111697	1.67537	6.15005	23.572	1.20327e-06
GRMZM2G010987	-2.04947	6.32586	23.5625	1.20919e-06
GRMZM2G409133	-2.35123	3.94808	23.5609	1.21024e-06
GRMZM2G115909	-2.36656	4.12886	23.512	1.24136e-06
GRMZM2G091534	-2.12188	6.40875	23.509	1.24334e-06
GRMZM2G168681	-1.45032	6.07666	23.4577	1.27694e-06
GRMZM2G000489	-3.25383	2.91973	23.4509	1.2814e-06
GRMZM2G010321	-1.64462	6.79038	23.4147	1.30578e-06
GRMZM2G176253	-2.60038	4.14763	23.3439	1.35472e-06
GRMZM2G050177	4.66729	8.88495	23.3394	1.3579e-06
AC198414.2_FG001	5.24504	5.33292	23.3392	1.358e-06
GRMZM2G397281	5.74673	0.909562	23.1123	1.52808e-06
GRMZM2G140298	-5.33958	1.10105	23.0976	1.53982e-06
GRMZM2G375249	-4.39734	3.47614	23.0619	1.56868e-06
GRMZM2G005624	1.86753	5.16016	23.0461	1.5816e-06
GRMZM2G073324	-6.8356	0.887511	22.888	1.71719e-06
GRMZM2G087259	-1.3944	6.44788	22.7331	1.86135e-06
GRMZM2G049349	3.68682	2.48181	22.6364	1.95736e-06
GRMZM2G355752	-4.33159	3.66297	22.6044	1.99031e-06
GRMZM2G173718	-2.51617	3.88277	22.5942	2.00088e-06
GRMZM2G177693	-1.38547	6.03157	22.5726	2.02346e-06
GRMZM2G464137	-1.85115	8.27297	22.5707	2.02547e-06
GRMZM2G479552	6.46209	0.331573	22.4697	2.13481e-06
GRMZM2G017593	-10.2526	4.20253	22.4244	2.18575e-06
GRMZM2G358830	-1.8255	7.65788	22.3988	2.21507e-06
AC212351.4_FG001	6.86273	2.34274	22.3302	2.29573e-06
GRMZM2G383699	-7.50493	2.80361	22.316	2.31276e-06
GRMZM2G141480	-7.0802	1.10975	22.3148	2.31414e-06
GRMZM2G412911	-1.90419	4.11903	22.2367	2.4102e-06
GRMZM2G065237	6.01296	-0.0484077	22.2065	2.44843e-06
GRMZM2G003937	-1.52349	6.31053	22.1759	2.4878e-06
GRMZM2G072218	-8.64408	0.708457	22.1491	2.52274e-06
GRMZM2G113011	-7.5985	-0.225021	22.0911	2.60009e-06
GRMZM2G125747	9.27353	4.33856	21.9458	2.80464e-06
AC149828.2_FG004	-1.50884	5.79046	21.9184	2.84497e-06
AC226235.2_FG003	-1.9288	4.74776	21.9122	2.85417e-06
GRMZM2G427451	-2.46978	5.23451	21.8884	2.8897e-06
GRMZM2G042494	3.64949	2.85021	21.8651	2.92506e-06
GRMZM2G412604	-1.67057	7.21665	21.8314	2.9769e-06
GRMZM2G152079	2.05731	4.66158	21.8309	2.97773e-06
GRMZM2G136964	-4.51313	3.9975	21.7978	3.0295e-06
GRMZM5G801949	1.54748	6.39312	21.7647	3.08212e-06
GRMZM2G180283	-3.73804	2.54019	21.7625	3.0857e-06
GRMZM2G074138	-1.51687	6.80016	21.7083	3.17407e-06
GRMZM2G049318	-3.52001	6.03297	21.6574	3.25943e-06
GRMZM2G065640	-2.4439	4.5127	21.5476	3.4515e-06
GRMZM2G049811	-1.92353	8.97784	21.5051	3.52885e-06
GRMZM2G051659	-8.32936	0.411153	21.481	3.5736e-06
GRMZM2G096958	-1.9345	7.85317	21.444	3.64312e-06
GRMZM2G048175	-2.34357	7.16979	21.2932	3.94127e-06
GRMZM2G091956	-9.27341	1.29382	21.1974	4.14333e-06
GRMZM2G005984	7.51685	-0.330027	21.0964	4.36749e-06
GRMZM2G482256	-2.1038	4.86113	20.8607	4.93914e-06
GRMZM2G157869	13.3565	5.30356	20.8151	5.05823e-06
GRMZM2G077054	-2.11307	6.87018	20.7728	5.17123e-06
GRMZM2G043980	-6.64653	6.93548	20.7008	5.36941e-06
AC197705.4_FG001	-3.56885	1.59932	20.6924	5.39283e-06
GRMZM2G124785	-1.52293	9.03136	20.6615	5.4807e-06
GRMZM5G845906	-7.9248	0.0497299	20.6492	5.516e-06
GRMZM2G169699	-2.13488	3.60746	20.6256	5.58434e-06
GRMZM2G069713	-1.40474	7.48331	20.6029	5.651e-06
GRMZM2G072406	-2.20154	6.11728	20.4984	5.96821e-06
GRMZM2G069670	-7.29718	-0.480475	20.4842	6.01254e-06
GRMZM2G172386	-7.57449	-0.243501	20.4667	6.06776e-06
GRMZM5G852911	11.2285	3.18833	20.379	6.35241e-06
GRMZM2G305757	-7.80572	-0.0531381	20.3707	6.37984e-06
GRMZM2G309847	-2.12033	7.5652	20.3331	6.5064e-06
GRMZM2G442658	-2.47601	8.37481	20.3178	6.55879e-06
GRMZM2G305439	-2.55078	3.22477	20.3008	6.61739e-06
GRMZM2G149317	-2.23055	4.37193	20.2303	6.8658e-06
GRMZM2G045431	-6.17976	0.288749	20.1863	7.02541e-06
GRMZM2G031062	-9.02037	1.04912	20.1693	7.08807e-06
GRMZM2G370693	-7.73706	-0.105415	20.1127	7.30098e-06
GRMZM2G380765	9.53919	1.53514	20.0731	7.45394e-06
GRMZM2G427937	-2.85503	6.02726	20.056	7.52089e-06
GRMZM2G048553	-2.80773	2.36521	19.986	7.80127e-06
GRMZM2G430807	-6.77486	4.73925	19.9165	8.08991e-06
GRMZM2G399067	9.8448	1.83136	19.8407	8.41703e-06
GRMZM2G066449	-2.33108	3.57237	19.8396	8.42212e-06
GRMZM2G090245	3.16719	8.15413	19.8223	8.4984e-06
GRMZM2G026147	2.9841	5.70327	19.7856	8.66325e-06
GRMZM2G046430	-7.14605	-0.605215	19.743	8.85869e-06
GRMZM2G330945	4.45099	1.39996	19.5777	9.65922e-06
GRMZM2G175258	4.45862	4.51164	19.558	9.75917e-06
GRMZM2G081554	-1.709	5.44106	19.4832	1.01487e-05
GRMZM2G161315	3.06493	2.54743	19.4504	1.03248e-05
GRMZM5G810727	1.83611	8.03025	19.4098	1.05463e-05
GRMZM2G143238	-1.533	4.86255	19.394	1.0634e-05
GRMZM2G333811	-1.73992	5.3747	19.3356	1.09645e-05
GRMZM2G056772	1.57689	8.05747	19.2544	1.14407e-05
GRMZM2G347708	4.79505	2.40473	19.2384	1.15368e-05
GRMZM2G112538	-2.23755	6.13539	19.1398	1.21485e-05
GRMZM2G386209	-1.73592	4.24743	19.0898	1.2471e-05
GRMZM2G010282	-7.89765	0.0254041	19.0845	1.25059e-05
GRMZM2G558842	5.37903	0.429606	19.0809	1.25296e-05
GRMZM2G113800	4.76864	4.48148	19.0754	1.25653e-05
GRMZM2G336875	-1.82687	4.15895	19.0598	1.26688e-05
GRMZM2G179490	-5.52624	0.437104	19.0597	1.26694e-05
GRMZM5G874578	6.89549	0.73137	18.9034	1.37504e-05
GRMZM2G147221	-1.50108	7.17116	18.7787	1.46796e-05
GRMZM2G311969	2.45223	7.12194	18.7505	1.48985e-05
GRMZM2G140755	-6.93723	-0.774865	18.7195	1.51423e-05
GRMZM2G122277	-1.97409	8.18979	18.7099	1.52192e-05
GRMZM2G170742	1.81967	10.0706	18.7052	1.52567e-05
GRMZM2G092232	1.6209	4.89613	18.6987	1.53086e-05
GRMZM2G438178	7.84279	1.63308	18.6399	1.57885e-05
GRMZM5G887922	-1.84486	4.57848	18.6381	1.58028e-05
GRMZM2G119547	6.23434	0.904341	18.6251	1.59114e-05
GRMZM2G309380	2.07405	4.23098	18.6132	1.60108e-05
GRMZM2G034271	-7.30096	-0.477546	18.5564	1.64949e-05
GRMZM2G127143	-2.28711	5.26102	18.5539	1.65167e-05
AC149810.2_FG008	1.59382	5.12425	18.4858	1.71176e-05
GRMZM2G033098	-2.27114	4.80559	18.4807	1.71634e-05
GRMZM2G001035	-2.51654	5.58121	18.4674	1.72836e-05
GRMZM2G143745	-1.39862	7.74585	18.4362	1.75685e-05
GRMZM2G329047	3.27984	2.60599	18.3818	1.80774e-05
AC210013.4_FG006	-3.07707	3.75775	18.3703	1.81872e-05
GRMZM2G098697	-10.7354	2.70971	18.3586	1.82993e-05
GRMZM2G035189	-2.0434	4.33922	18.3518	1.83645e-05
AC198403.3_FG001	-7.85417	-0.00177659	18.326	1.86145e-05
GRMZM2G060842	-1.84917	4.35532	18.2849	1.9021e-05
GRMZM2G163954	-9.19615	1.21363	18.2809	1.90605e-05
GRMZM2G119802	2.79931	5.10602	18.2716	1.91545e-05
GRMZM2G702522	4.94171	4.15748	18.2569	1.93027e-05
GRMZM2G148675	9.80469	1.79176	18.231	1.95671e-05
GRMZM2G432266	-7.88713	0.0283807	18.2238	1.9641e-05
GRMZM2G027726	-3.01604	4.3296	18.2172	1.97095e-05
GRMZM2G127853	-2.37292	4.12451	18.1874	2.00197e-05
GRMZM2G132461	-1.91843	4.97672	18.1577	2.03345e-05
GRMZM2G019971	4.34681	3.7023	18.1022	2.09357e-05
GRMZM2G099669	-6.81207	-0.872698	18.0754	2.12327e-05
GRMZM2G136158	-2.75221	4.6662	18.0517	2.14988e-05
GRMZM2G030036	-1.56853	9.28255	17.9832	2.22868e-05
GRMZM2G150280	-2.52733	2.74914	17.955	2.2619e-05
GRMZM2G029810	-9.59208	1.59863	17.9171	2.30744e-05
GRMZM5G813124	6.58852	-1.08887	17.9039	2.32339e-05
GRMZM2G168603	-1.74352	6.17856	17.8872	2.3439e-05
GRMZM2G093072	4.93667	1.40678	17.8853	2.34627e-05
GRMZM5G832805	-3.05292	2.13455	17.8242	2.42281e-05
GRMZM2G408005	-6.99927	-0.719686	17.7996	2.45439e-05
AC234526.1_FG005	-1.52546	5.75621	17.7593	2.50695e-05
GRMZM2G004548	2.42968	6.56361	17.7505	2.51848e-05
GRMZM2G036525	6.94512	-0.809466	17.7486	2.52109e-05
GRMZM5G858887	-1.60618	5.71893	17.7356	2.53826e-05
GRMZM2G445616	2.11245	6.85367	17.7272	2.54956e-05
GRMZM2G048474	-2.00177	7.58208	17.7099	2.57282e-05
AC216264.3_FG001	4.85146	2.6483	17.6603	2.64079e-05
GRMZM2G155686	7.10329	2.25466	17.6438	2.66383e-05
GRMZM2G155015	1.76982	4.2031	17.6365	2.6741e-05
GRMZM2G448185	-1.45846	5.70619	17.6203	2.69696e-05
GRMZM2G142802	2.72206	9.15277	17.5703	2.76885e-05
GRMZM2G075794	-1.82217	4.391	17.4918	2.88554e-05
GRMZM2G054653	4.2392	3.70717	17.4564	2.93966e-05
GRMZM2G386170	-3.99587	4.07354	17.4484	2.95213e-05
GRMZM2G037411	-3.28887	2.78512	17.425	2.98873e-05
GRMZM2G348863	-4.67265	0.483964	17.3821	3.05693e-05
GRMZM2G437912	-2.09774	5.01844	17.3811	3.05848e-05
GRMZM2G028821	3.8521	5.19836	17.3805	3.05947e-05
GRMZM5G879872	-3.24156	3.39918	17.3666	3.08191e-05
GRMZM2G032594	-1.51247	4.79834	17.3321	3.13848e-05
GRMZM2G147491	-7.04765	1.8404	17.3314	3.13956e-05
GRMZM2G013038	8.74763	0.78295	17.3225	3.15424e-05
GRMZM5G883632	-2.64241	4.77163	17.3156	3.16584e-05
GRMZM2G393988	7.56856	4.47718	17.2679	3.2462e-05
GRMZM2G137964	14.3829	6.32794	17.2461	3.28364e-05
GRMZM2G128605	-8.4811	2.45499	17.2247	3.32096e-05
GRMZM2G056908	-1.9182	9.99314	17.1868	3.38779e-05
GRMZM2G375487	13.3044	5.25146	17.1268	3.49655e-05
GRMZM2G126079	1.6552	4.63632	17.1107	3.52637e-05
GRMZM2G053955	4.83493	0.619103	17.1015	3.54335e-05
GRMZM2G451116	4.69612	-0.131372	17.0855	3.57342e-05
GRMZM2G016948	-1.78331	4.901	17.0786	3.5865e-05
GRMZM2G128421	-1.77161	5.12482	17.0778	3.58799e-05
GRMZM2G088299	-2.01854	4.15353	17.0689	3.60476e-05
GRMZM2G108714	-1.79836	6.08783	17.0565	3.62844e-05
GRMZM2G377555	-6.99684	-0.732333	17.0332	3.67314e-05
AC196394.3_FG002	7.10204	-0.680874	17.0298	3.67982e-05
GRMZM2G049549	2.39321	4.6869	17.0216	3.69567e-05
GRMZM2G033555	1.37331	5.00193	16.9981	3.74173e-05
GRMZM2G121458	1.96689	4.4948	16.9493	3.8392e-05
GRMZM2G179848	3.67459	5.4201	16.9465	3.84485e-05
GRMZM2G037152	-1.99962	5.08245	16.8566	4.03122e-05
GRMZM2G018484	1.87865	3.51442	16.8208	4.10811e-05
GRMZM2G157822	10.356	5.93196	16.8145	4.12166e-05
GRMZM2G399136	2.93347	5.83642	16.8129	4.1253e-05
GRMZM2G071664	8.20675	1.98646	16.8085	4.13472e-05
GRMZM2G060659	-1.44944	6.47579	16.7622	4.23683e-05
GRMZM2G161932	2.04415	4.4863	16.7072	4.36143e-05
GRMZM2G130950	-6.56883	-1.05507	16.693	4.39426e-05
GRMZM5G863602	-2.10021	4.49027	16.6088	4.59371e-05
GRMZM2G099967	-3.17359	1.85473	16.5935	4.63095e-05
GRMZM5G891425	4.85162	3.06774	16.5869	4.64712e-05
GRMZM2G066489	2.99865	3.30386	16.568	4.69353e-05
GRMZM2G089231	-1.5214	5.43266	16.5584	4.71757e-05
GRMZM2G097802	-1.47047	4.41192	16.5562	4.7229e-05
GRMZM2G029292	-9.75605	1.75443	16.5463	4.74766e-05
GRMZM2G045057	-1.74256	4.02424	16.5198	4.81443e-05
GRMZM2G094510	4.00714	5.04123	16.5017	4.86055e-05
GRMZM2G172396	-4.67705	2.39215	16.4949	4.878e-05
GRMZM2G342515	-1.28649	5.6105	16.4888	4.89395e-05
GRMZM2G017894	-2.07054	5.34918	16.4469	5.00309e-05
GRMZM2G423917	-1.7158	5.96197	16.4426	5.01444e-05
GRMZM2G168073	-3.83342	5.60048	16.4411	5.01848e-05
GRMZM2G167829	-1.62358	5.38329	16.4371	5.02909e-05
GRMZM2G127490	-1.81899	5.68987	16.4316	5.04365e-05
GRMZM5G873765	8.08233	3.79571	16.431	5.04541e-05
GRMZM2G057065	-3.7612	1.38626	16.4302	5.04748e-05
AC192372.3_FG003	3.33501	1.30162	16.4002	5.12809e-05
GRMZM2G473036	12.2499	4.20098	16.3948	5.14254e-05
GRMZM2G082118	-2.11927	3.73824	16.3539	5.25474e-05
GRMZM2G044055	-1.71295	5.8001	16.3444	5.2812e-05
GRMZM2G066867	-1.78248	4.75582	16.3345	5.30879e-05
GRMZM2G138589	5.36325	2.45696	16.3214	5.34574e-05
GRMZM2G125923	-1.96492	4.85551	16.2916	5.4305e-05
AC233893.1_FG006	-1.70949	6.10834	16.262	5.51594e-05
GRMZM2G018027	1.51951	5.93958	16.2443	5.56767e-05
GRMZM2G375975	-6.62188	-1.01348	16.1945	5.71594e-05
GRMZM5G852876	5.38818	1.66773	16.1944	5.71634e-05
AC215201.3_FG008	-3.15674	4.34695	16.1691	5.7932e-05
GRMZM2G050108	-2.57784	3.44448	16.1682	5.79599e-05
GRMZM2G313481	-2.04811	3.46163	16.1401	5.88266e-05
GRMZM2G149428	2.89966	2.39521	16.1342	5.90099e-05
GRMZM2G113480	1.8414	4.79622	16.1127	5.96809e-05
GRMZM2G009506	-1.204	5.44903	16.0762	6.08436e-05
GRMZM2G088375	-9.18006	4.83312	16.0674	6.11279e-05
GRMZM2G066672	-1.44264	5.0171	16.0378	6.20892e-05
GRMZM2G135165	-2.17106	7.07162	16.0299	6.23516e-05
GRMZM2G334419	-6.96356	-0.761003	15.9158	6.62227e-05
GRMZM2G103617	-1.39775	6.89354	15.8948	6.69608e-05
GRMZM2G091316	-3.55219	1.00661	15.8889	6.7173e-05
GRMZM2G063917	-2.7184	4.39476	15.8715	6.77915e-05
GRMZM2G063082	6.92697	-0.822055	15.8567	6.83253e-05
GRMZM5G870170	1.40945	5.66624	15.8494	6.85886e-05
GRMZM2G023711	4.73735	3.22301	15.8352	6.91035e-05
GRMZM2G136970	-6.40578	0.488142	15.8256	6.94563e-05
GRMZM2G046750	-1.57335	6.43295	15.8145	6.98646e-05
GRMZM2G125072	5.70514	3.91745	15.7565	7.20403e-05
GRMZM2G328725	7.76293	-0.114466	15.7376	7.27648e-05
GRMZM2G110423	1.24409	5.54373	15.732	7.29775e-05
GRMZM2G046297	-1.34539	6.10116	15.7048	7.40357e-05
GRMZM2G066377	6.16855	0.0699175	15.7047	7.40385e-05
GRMZM2G074238	3.03187	4.87032	15.6951	7.44158e-05
GRMZM2G024551	2.76246	7.2417	15.637	7.67402e-05
AC187896.3_FG006	6.61297	-1.06803	15.6124	7.77446e-05
GRMZM2G004572	-1.73542	6.30096	15.5873	7.87829e-05
GRMZM5G860137	1.94047	5.51442	15.5821	7.89989e-05
GRMZM2G432653	-6.72445	-0.938546	15.5555	8.01175e-05
GRMZM2G575526	-6.55652	-1.06546	15.5525	8.02437e-05
GRMZM2G175140	-1.31459	6.43676	15.5486	8.04111e-05
GRMZM2G338809	-3.51098	1.7363	15.5459	8.05278e-05
GRMZM5G843555	-3.51459	2.74777	15.512	8.19827e-05
GRMZM2G107106	3.46121	0.413162	15.4913	8.28843e-05
GRMZM2G155329	-1.73114	6.97267	15.4913	8.28878e-05
GRMZM2G013936	-2.83683	3.17529	15.4802	8.3372e-05
GRMZM2G082302	1.56993	7.42444	15.4517	8.46414e-05
GRMZM2G098298	1.42421	10.6139	15.442	8.50776e-05
GRMZM2G124409	-2.51588	2.93781	15.4393	8.51968e-05
GRMZM2G050937	-3.20487	2.27879	15.4061	8.67063e-05
GRMZM2G349791	1.63232	8.66818	15.3979	8.70864e-05
AC198923.4_FG002	-2.25755	3.0649	15.3886	8.75125e-05
GRMZM2G339206	11.1392	3.10007	15.3702	8.83699e-05
GRMZM2G170307	1.83966	5.44073	15.3639	8.86684e-05
GRMZM2G038821	1.92339	3.87573	15.3369	8.99447e-05
GRMZM2G048584	5.63438	3.12535	15.3193	9.07822e-05
GRMZM2G081907	-2.17022	4.64824	15.2918	9.21138e-05
GRMZM2G417004	-11.7497	3.70716	15.2486	9.42476e-05
GRMZM2G031143	4.83237	6.55592	15.2238	9.54913e-05
GRMZM2G100828	2.56776	4.7571	15.2039	9.65048e-05
GRMZM2G327199	11.0949	3.05652	15.2026	9.65712e-05
GRMZM2G030790	-6.97013	3.38896	15.1952	9.69504e-05
GRMZM2G079683	1.66175	5.29528	15.1883	9.73019e-05
GRMZM2G401139	-1.28106	6.90579	15.1425	9.96934e-05
GRMZM2G357734	2.09993	3.10137	15.1084	0.00010151
GRMZM2G102863	11.0296	2.99202	15.1067	0.000101603
GRMZM2G327427	10.9337	2.89732	15.1046	0.000101713
GRMZM2G156296	2.24377	6.51081	15.0896	0.000102524
GRMZM2G170400	-2.37428	5.95139	15.0696	0.000103617
GRMZM2G037545	-4.39023	2.18294	15.0523	0.00010457
GRMZM2G474039	4.76781	2.31622	15.0513	0.000104626
GRMZM2G411084	-2.18078	4.37354	15.0492	0.000104747
GRMZM2G161161	4.0746	4.11374	15.0247	0.000106112
GRMZM2G701180	-1.8514	3.65607	15.0151	0.000106656
GRMZM2G402092	3.79524	3.79558	15.0014	0.000107432
GRMZM2G108228	1.28238	5.18057	14.9983	0.000107609
GRMZM2G084021	1.96099	5.44565	14.9825	0.00010851
GRMZM5G800518	-7.51226	-0.313698	14.9768	0.000108842
GRMZM5G854499	1.68565	5.42396	14.9218	0.000112063
GRMZM2G448001	2.47128	5.91415	14.9134	0.000112563
GRMZM2G167613	-2.63602	4.95405	14.8841	0.000114321
GRMZM2G107306	3.46194	2.06926	14.8505	0.00011638
GRMZM2G564571	-4.48141	-0.019421	14.8495	0.000116438
GRMZM5G848182	3.00163	4.76828	14.8468	0.000116605
GRMZM2G063756	-4.24534	5.92047	14.8362	0.000117261
GRMZM2G076943	2.52277	5.59212	14.8202	0.000118262
GRMZM2G474019	7.38441	-0.441794	14.7895	0.000120204
AC233955.1_FG002	-6.19671	-1.33085	14.7571	0.000122289
GRMZM2G458929	6.04262	-1.48278	14.7211	0.000124642
GRMZM2G002128	-1.39662	5.62115	14.7076	0.00012554
GRMZM2G025441	-2.66607	8.3314	14.6827	0.00012721
GRMZM2G005459	-1.4068	5.07868	14.6535	0.000129192
GRMZM2G041442	7.76284	-0.114484	14.6522	0.000129285
GRMZM2G168228	1.92665	6.11715	14.6116	0.0001321
GRMZM2G173124	3.77625	7.27607	14.5933	0.000133385
GRMZM2G094639	-1.31421	6.48312	14.5927	0.000133427
GRMZM2G160862	-1.79016	3.90008	14.5925	0.000133443
GRMZM2G091278	-5.13584	0.88747	14.5697	0.000135072
AC184788.2_FG001	10.5477	2.51755	14.5535	0.000136238
GRMZM2G388420	-4.13527	0.719239	14.5369	0.000137439
GRMZM2G415390	-2.1559	4.54784	14.5315	0.000137838
AC235539.1_FG001	10.574	2.54356	14.5118	0.000139281
GRMZM2G001645	-1.33667	6.52831	14.4731	0.000142177
GRMZM2G076348	-1.63167	7.255	14.458	0.000143318
GRMZM2G394500	-1.83109	6.32006	14.4416	0.000144573
GRMZM2G014729	-3.47227	0.729377	14.4288	0.000145559
GRMZM2G037431	-4.08646	3.14294	14.4212	0.000146145
GRMZM2G120938	-1.31622	5.24868	14.4165	0.00014651
AC213353.3_FG004	10.4442	2.41606	14.4096	0.000147051
GRMZM2G316223	7.52193	-0.328373	14.4068	0.000147271
GRMZM2G010962	4.77364	2.74999	14.4064	0.000147303
GRMZM2G126386	-2.12244	3.14223	14.3909	0.000148519
GRMZM2G091891	7.04842	2.84684	14.3758	0.000149716
GRMZM5G844045	8.70315	0.738973	14.362	0.000150813
GRMZM2G166644	-8.13094	5.40971	14.359	0.000151057
GRMZM2G010372	-2.06251	4.21431	14.359	0.000151058
GRMZM2G080507	4.5355	3.45523	14.354	0.000151459
GRMZM2G467263	-2.71593	1.67046	14.3186	0.000154333
GRMZM5G876389	-6.6001	-1.0363	14.3151	0.000154617
GRMZM2G167138	1.66327	5.81181	14.3114	0.000154922
GRMZM2G701675	-7.38016	-0.400115	14.2933	0.00015642
GRMZM2G022413	1.49	6.27759	14.2879	0.000156874
GRMZM2G174585	4.2833	4.4791	14.2811	0.000157438
GRMZM2G455321	10.7184	2.68464	14.2659	0.000158717
GRMZM2G025477	6.42578	2.51124	14.25	0.00016006
GRMZM2G161491	-11.1445	3.10773	14.2374	0.000161134
GRMZM2G093776	-1.3549	4.8843	14.2308	0.000161702
GRMZM2G430266	-1.26043	5.74004	14.2099	0.000163505
GRMZM2G075782	3.38446	4.4843	14.2063	0.000163818
GRMZM2G400806	7.44087	-0.394399	14.1996	0.000164408
GRMZM2G011115	10.2728	2.24833	14.1749	0.000166582
AC213050.3_FG002	2.45148	4.41074	14.1737	0.000166686
GRMZM2G420988	4.7106	1.65561	14.1624	0.000167686
GRMZM2G351786	10.2887	2.26397	14.1531	0.000168519
GRMZM2G174797	-1.44332	4.6984	14.1483	0.000168951
GRMZM2G327208	4.0503	1.87784	14.143	0.000169423
GRMZM2G174114	10.3077	2.28228	14.1428	0.000169442
GRMZM2G300784	10.7893	2.75545	14.1406	0.000169645
AC203753.4_FG006	2.37619	6.55583	14.1288	0.000170706
AC217270.3_FG003	7.36732	-0.457185	14.1262	0.000170943
GRMZM2G031528	-2.47705	3.08723	14.1067	0.000172729
GRMZM2G083117	-1.63032	3.7529	14.1	0.000173341
GRMZM5G815358	5.06033	4.88437	14.0767	0.000175502
GRMZM2G090627	7.00225	1.65669	14.0699	0.000176139
AC195914.2_FG002	11.1537	3.11407	14.0566	0.000177391
GRMZM5G846048	8.45219	0.505376	14.0476	0.000178245
GRMZM5G842165	4.86047	-0.994088	14.0348	0.000179463
GRMZM2G128333	-1.53175	4.45473	14.0265	0.000180255
GRMZM5G872443	-4.25366	4.63847	14.0107	0.000181773
GRMZM2G119311	-6.94688	-0.760677	13.9805	0.000184713
GRMZM2G008854	4.59535	-0.568094	13.9804	0.000184731
GRMZM2G095255	9.03465	4.84475	13.9585	0.000186894
GRMZM2G074097	3.41357	7.84836	13.9369	0.000189051
GRMZM2G313321	8.39617	3.92868	13.9284	0.000189911
GRMZM2G075042	5.22814	2.31353	13.9276	0.000189984
GRMZM2G012891	1.56329	6.62152	13.9274	0.00019001
GRMZM2G053882	10.7666	5.34578	13.9196	0.000190795
GRMZM2G012546	3.51723	0.449762	13.8944	0.000193379
GRMZM2G016393	6.10228	2.14653	13.8751	0.00019537
GRMZM2G167794	-1.5448	6.44993	13.8185	0.000201341
GRMZM5G841343	-4.0244	3.06594	13.8132	0.000201912
GRMZM2G081032	2.59755	4.6398	13.8127	0.000201963
GRMZM5G859099	-3.81856	0.762979	13.7886	0.000204577
GRMZM2G048085	4.68943	1.67077	13.7862	0.000204841
GRMZM2G301934	-2.45669	3.36658	13.7846	0.000205014
GRMZM2G084195	-1.19476	5.98716	13.7591	0.000207814
GRMZM2G126261	-1.51185	6.7857	13.7505	0.000208767
GRMZM2G039639	6.30057	5.40126	13.7368	0.000210294
GRMZM2G426415	1.17328	5.44797	13.6984	0.000214634
GRMZM2G107540	-1.60708	3.6588	13.6805	0.000216689
GRMZM2G136700	-1.12553	5.43257	13.6372	0.000221748
GRMZM2G096475	-5.06399	1.10497	13.6121	0.000224729
GRMZM2G169704	-1.80097	5.80425	13.6096	0.000225036
GRMZM2G371167	-2.80014	3.3459	13.6011	0.00022605
GRMZM2G049372	2.71682	5.80201	13.5979	0.000226436
GRMZM2G087479	-2.44713	2.79695	13.5528	0.000231945
GRMZM2G452807	3.74434	3.62177	13.542	0.000233279
GRMZM2G083812	-1.82406	5.92069	13.5417	0.000233318
GRMZM2G011878	-1.19322	5.77195	13.5236	0.000235582
GRMZM2G040689	-1.87191	5.50755	13.5234	0.000235602
GRMZM2G081822	-1.69895	4.63781	13.5187	0.0002362
GRMZM2G152815	3.71391	2.83072	13.5097	0.000237331
GRMZM5G872934	2.68334	2.57268	13.509	0.000237421
GRMZM2G177192	10.1041	2.08305	13.4843	0.000240568
GRMZM2G370924	4.6769	2.15463	13.4718	0.000242173
GRMZM2G106363	4.56823	3.90509	13.4527	0.000244656
GRMZM2G115646	1.40017	6.68688	13.4482	0.000245245
GRMZM2G518751	10.3361	2.30932	13.4394	0.000246393
GRMZM2G080079	-2.73069	5.68979	13.4312	0.000247472
GRMZM2G064437	-1.58108	6.0305	13.4244	0.000248375
GRMZM2G008109	3.82668	2.46345	13.4237	0.000248471
GRMZM2G079440	5.46702	-0.500762	13.4214	0.000248771
GRMZM2G127524	-1.62424	4.71364	13.4205	0.000248892
GRMZM2G056488	7.80532	1.50715	13.395	0.000252302
GRMZM2G441144	2.88382	1.12595	13.3673	0.000256053
GRMZM2G078667	4.90841	1.28399	13.316	0.000263152
GRMZM5G849600	-1.43445	6.77981	13.3137	0.000263476
GRMZM2G064590	-1.90805	3.39948	13.3056	0.000264613
GRMZM2G059565	-1.66057	4.15837	13.3016	0.000265177
GRMZM2G091964	1.11501	5.89113	13.2906	0.000266746
GRMZM2G327266	-2.95695	5.44403	13.2873	0.000267215
GRMZM2G046317	4.13487	2.58685	13.2642	0.000270528
GRMZM2G008789	9.72465	1.71516	13.2406	0.000273946
GRMZM2G410083	-2.35717	2.6741	13.236	0.000274622
GRMZM2G049077	-2.01896	7.62596	13.2299	0.00027552
GRMZM2G125775	-1.67772	5.70597	13.2198	0.000277012
GRMZM2G174136	-1.30303	6.24842	13.2126	0.000278068
GRMZM2G417008	-10.2238	2.20917	13.2105	0.000278385
GRMZM5G889776	-5.80539	3.32133	13.2027	0.000279544
GRMZM2G353076	-2.30218	4.74063	13.1561	0.000286588
GRMZM2G352627	-1.7182	3.89699	13.1181	0.00029246
GRMZM2G394638	-6.26588	-1.28462	13.1134	0.000293199
GRMZM2G112598	8.92091	3.50683	13.1058	0.000294386
GRMZM2G134248	4.14274	2.61575	13.1055	0.000294431
GRMZM2G037156	-2.06795	4.72209	13.1038	0.000294699
GRMZM2G044438	9.68752	1.67872	13.0958	0.000295957
GRMZM2G314898	-1.37748	8.66867	13.0873	0.000297301
GRMZM2G465953	-1.64107	4.30394	13.0844	0.000297769
GRMZM2G400784	-1.24383	6.18429	13.0787	0.00029867
GRMZM2G057733	-2.35341	3.86857	13.0724	0.000299672
GRMZM2G407740	-1.91981	6.35035	13.0646	0.000300924
GRMZM2G129266	-1.4761	5.70948	13.0548	0.000302515
GRMZM2G174396	1.7036	4.48105	13.0381	0.000305212
AC206780.3_FG004	-7.28138	-0.49601	13.0118	0.000309531
GRMZM5G821637	-1.63831	4.54089	12.9987	0.000311708
GRMZM5G880361	-2.75032	1.98254	12.9971	0.000311967
GRMZM2G055009	-10.2631	2.2434	12.9912	0.000312955
GRMZM2G322593	1.75715	3.75321	12.9834	0.000314272
GRMZM2G024708	-1.86848	4.72864	12.9829	0.000314344
GRMZM2G171279	3.43314	7.75053	12.9807	0.000314715
GRMZM2G327206	9.72604	1.71682	12.9703	0.000316469
GRMZM2G367834	3.08725	4.87125	12.9694	0.00031662
GRMZM2G030814	5.29886	0.963318	12.962	0.00031787
GRMZM2G356897	6.53467	-1.12872	12.9551	0.000319044
GRMZM2G114850	1.81598	5.28141	12.9493	0.000320042
GRMZM2G702529	-2.15169	3.26228	12.9168	0.000325653
GRMZM2G340739	7.47206	-0.36842	12.9147	0.000326018
GRMZM2G309163	2.00307	3.4618	12.909	0.000327009
GRMZM2G416836	1.10947	5.26308	12.8998	0.000328616
GRMZM2G016836	-4.49721	1.35751	12.8984	0.000328864
GRMZM2G168980	-2.68806	3.0716	12.8926	0.000329889
GRMZM2G104012	1.39991	5.80844	12.8641	0.00033495
GRMZM2G037146	-1.67922	4.01084	12.8546	0.000336653
AC193499.3_FG004	-10.6163	2.59367	12.8512	0.000337267
GRMZM5G842071	1.21692	6.42783	12.8251	0.000341998
GRMZM2G161610	5.27243	0.938273	12.8032	0.00034603
GRMZM2G153536	3.99245	4.06029	12.7891	0.000348637
GRMZM2G039757	-1.43963	6.72041	12.7879	0.000348863
GRMZM2G086835	1.38278	5.48721	12.7796	0.000350416
GRMZM2G167649	-1.13322	5.21135	12.7727	0.000351714
GRMZM2G472087	3.10841	1.16906	12.768	0.000352608
GRMZM2G412470	1.61033	7.67288	12.7398	0.000357952
GRMZM2G027857	1.84377	5.29715	12.7392	0.000358068
GRMZM2G343048	-1.47985	5.10902	12.7364	0.000358609
GRMZM2G086841	1.72334	3.50268	12.7247	0.000360851
GRMZM2G179616	5.05033	-0.869159	12.7173	0.000362292
GRMZM2G333635	3.66517	4.82093	12.7168	0.000362376
GRMZM2G390560	-6.2095	-1.31091	12.6968	0.000366289
GRMZM2G466265	10.5513	4.91293	12.6921	0.000367202
GRMZM2G034471	2.85035	5.03172	12.6888	0.000367844
GRMZM2G465723	-1.76205	3.03569	12.6853	0.000368537
GRMZM2G476848	-1.96775	6.81973	12.6823	0.000369128
GRMZM2G033649	-1.18853	5.99957	12.6737	0.000370831
GRMZM2G070475	-2.47199	4.074	12.6554	0.000374489
GRMZM2G168888	1.70357	6.43094	12.6494	0.000375681
GRMZM2G153675	-6.49055	-1.11602	12.6475	0.000376073
GRMZM2G412611	1.63185	5.11784	12.6155	0.000382563
GRMZM2G151921	1.73033	6.81235	12.6127	0.000383129
GRMZM2G430929	9.484	1.48128	12.6003	0.000385689
AC207260.3_FG003	-9.82944	1.82766	12.5922	0.000387362
GRMZM2G049185	-1.38534	5.66989	12.564	0.000393241
AC201767.3_FG003	6.16641	0.0733607	12.5568	0.000394761
GRMZM5G876898	-1.68965	7.35526	12.5562	0.000394889
GRMZM2G164242	3.18208	4.53754	12.5517	0.00039584
GRMZM2G106190	-1.99008	6.16872	12.5474	0.000396751
GRMZM2G113815	-1.17294	4.7715	12.5427	0.000397752
GRMZM2G142685	-1.27581	5.5418	12.527	0.000401107
GRMZM2G171111	-1.30461	8.04135	12.5169	0.000403292
GRMZM2G458549	1.34447	6.74413	12.512	0.000404338
GRMZM2G116167	-2.10147	4.15372	12.4972	0.000407553
GRMZM2G417009	9.54637	3.37181	12.4889	0.000409378
GRMZM2G324767	-3.01307	1.11369	12.4806	0.00041121
GRMZM2G333980	-2.17483	4.59951	12.4732	0.000412824
AC233870.1_FG003	1.45149	5.77099	12.4553	0.000416816
GRMZM2G103897	-2.64539	3.44462	12.4533	0.000417256
GRMZM2G029609	5.85089	-1.61257	12.4365	0.000421032
GRMZM2G161959	9.46665	3.22774	12.4313	0.00042219
GRMZM2G085086	-1.54741	4.87909	12.4238	0.000423886
GRMZM2G061135	-1.58996	11.3959	12.4186	0.00042507
GRMZM2G132069	-1.18789	6.5129	12.4116	0.00042668
GRMZM2G060918	-1.47649	4.16325	12.4088	0.000427321
GRMZM5G807054	7.01547	-0.752937	12.4064	0.000427857
AC234152.1_FG005	2.84599	1.75287	12.4027	0.000428722
GRMZM2G378054	-2.93055	2.40205	12.3991	0.000429545
GRMZM2G396540	-1.3543	6.14739	12.393	0.000430947
GRMZM2G338431	5.69129	-1.71428	12.3889	0.000431887
GRMZM2G036631	-3.12562	0.922232	12.3866	0.000432425
GRMZM2G150404	-4.66153	1.79936	12.3825	0.000433373
GRMZM2G447657	-2.18142	4.23579	12.3559	0.000439601
AC197699.3_FG008	-9.68994	1.69367	12.3522	0.000440461
GRMZM2G058036	7.18887	1.06341	12.3509	0.000440781
GRMZM2G085836	-1.67062	3.60809	12.3433	0.000442561
GRMZM2G426140	-5.58481	3.32349	12.343	0.000442643
GRMZM2G090379	-9.81605	1.80885	12.3187	0.00044844
GRMZM2G097706	-1.77283	7.65745	12.3153	0.00044927
GRMZM2G146422	-2.2463	3.84967	12.3089	0.000450814
GRMZM2G434715	-6.79326	-0.876157	12.3068	0.000451317
GRMZM2G342246	-1.61481	9.17777	12.3067	0.000451323
GRMZM2G145632	6.31254	4.16632	12.3061	0.000451487
GRMZM2G127104	4.2476	-0.843139	12.2993	0.000453138
GRMZM2G452453	-6.05442	-1.42552	12.2821	0.00045733
GRMZM2G587231	7.54664	7.57492	12.2794	0.000457994
GRMZM2G170927	1.32728	7.64662	12.2663	0.000461206
GRMZM5G889418	1.23363	4.92289	12.2511	0.000464987
GRMZM2G309048	-8.14267	0.262134	12.2498	0.000465316
GRMZM2G000707	5.60819	-1.76591	12.241	0.000467505
AC217947.4_FG002	-2.02611	6.81966	12.2317	0.000469834
GRMZM2G082520	-1.12333	6.07527	12.2281	0.000470749
GRMZM2G158378	3.10592	7.46269	12.2205	0.000472679
GRMZM2G005815	-2.46469	2.17677	12.1861	0.000481481
GRMZM2G470010	-1.82039	4.57725	12.1788	0.000483354
GRMZM2G481027	6.87712	-0.864622	12.1568	0.000489083
GRMZM2G335438	9.28633	3.11468	12.152	0.000490361
GRMZM2G058881	9.19478	1.20513	12.1512	0.000490573
GRMZM2G060993	-1.86568	5.08476	12.1485	0.000491281
GRMZM2G422955	5.4565	1.52325	12.1467	0.000491749
GRMZM2G003565	-1.19521	5.99318	12.1393	0.000493698
GRMZM2G396541	-1.42783	5.42428	12.1312	0.000495842
GRMZM2G341410	-1.63153	8.71581	12.1221	0.000498287
GRMZM2G021410	-2.62139	4.57034	12.1117	0.000501052
GRMZM5G855743	9.62758	1.62023	12.1083	0.000501984
GRMZM2G097511	2.51553	1.44708	12.0982	0.000504692
GRMZM2G122284	-1.6167	3.70806	12.0937	0.000505919
GRMZM2G331283	2.92252	0.550552	12.092	0.000506382
GRMZM2G000620	-4.54882	-1.05434	12.0915	0.000506529
GRMZM2G012874	-1.73044	6.73786	12.0749	0.000511042
GRMZM2G437711	3.03137	0.608382	12.0708	0.000512191
GRMZM2G052093	-4.06757	2.68731	12.0598	0.000515197
AC204711.3_FG003	-3.57307	2.02022	12.0567	0.000516053
GRMZM2G099427	-7.14246	-0.62147	12.048	0.000518471
AC205834.3_FG003	-5.77685	-1.61	12.0368	0.000521603
GRMZM5G834171	-9.61449	1.62273	12.0279	0.000524091
GRMZM2G085303	-9.43314	3.39487	12.0237	0.000525273
GRMZM2G477697	-2.89563	5.52328	12.014	0.000528038
GRMZM2G176375	-1.92928	8.13593	12.0129	0.000528338
GRMZM2G364145	-6.7196	2.41231	12.0082	0.000529664
GRMZM2G079825	-4.70951	-0.93071	12.0071	0.000529989
GRMZM2G079617	2.73435	2.44951	12.0044	0.00053074
GRMZM2G168976	-1.55466	5.32598	11.9948	0.000533489
GRMZM2G172932	-1.13374	5.74114	11.9878	0.00053551
GRMZM2G306727	-3.24048	2.53854	11.9779	0.000538352
GRMZM2G108949	2.65702	4.83699	11.9716	0.000540171
GRMZM2G013920	8.28831	2.88258	11.9694	0.000540818
GRMZM2G332522	-1.45581	8.60262	11.9579	0.000544154
GRMZM2G065176	3.91747	1.00227	11.9449	0.000547975
GRMZM2G083156	-5.03722	0.832216	11.9448	0.000548008
GRMZM2G410766	-1.45674	5.41416	11.9446	0.000548051
GRMZM2G048804	1.13396	5.1469	11.9425	0.000548667
GRMZM2G180478	8.96683	0.988944	11.9343	0.000551107
GRMZM2G361210	-5.61329	-1.70983	11.9266	0.000553372
GRMZM2G166711	-1.7974	5.63354	11.9248	0.000553923
GRMZM2G479423	-1.24952	6.96903	11.9214	0.000554914
GRMZM2G017013	-1.34351	7.71114	11.9141	0.000557114
GRMZM2G132238	3.60845	5.30056	11.9097	0.000558414
GRMZM2G177182	-12.173	4.12662	11.8998	0.000561408
GRMZM2G043893	4.80223	3.51688	11.8932	0.000563389
GRMZM2G092694	4.01944	0.42607	11.8811	0.000567058
GRMZM2G110135	-1.95622	3.32344	11.8753	0.000568828
GRMZM2G141978	-9.52554	1.52965	11.8521	0.000575966
GRMZM2G020148	-2.75591	4.91899	11.8485	0.000577077
GRMZM5G848603	-1.64043	5.16691	11.8474	0.000577424
GRMZM2G023872	3.78666	5.63423	11.8474	0.000577428
GRMZM2G000752	9.672	1.66534	11.8465	0.000577693
GRMZM2G002921	-9.53929	1.5512	11.846	0.000577839
GRMZM2G071808	10.7558	2.72153	11.8379	0.000580377
GRMZM2G010801	1.39955	4.70579	11.8271	0.000583759
GRMZM2G170299	1.12142	6.28427	11.8228	0.000585112
GRMZM2G043338	2.42156	6.75918	11.8205	0.00058581
GRMZM2G154422	3.70465	0.616206	11.8185	0.000586445
GRMZM2G098712	1.77295	3.32669	11.8173	0.00058682
GRMZM2G126507	-1.38608	5.71169	11.8023	0.000591577
GRMZM2G353147	1.54263	4.57908	11.7939	0.000594242
AC212225.3_FG001	8.9276	0.952658	11.7895	0.000595671
GRMZM2G053004	-1.75631	5.16248	11.7741	0.000600614
GRMZM5G861959	5.74294	0.347899	11.7717	0.000601395
GRMZM2G130018	1.54358	6.49874	11.7672	0.00060285
GRMZM5G813606	4.60313	1.5143	11.7648	0.000603628
GRMZM2G133322	2.56505	0.718419	11.7589	0.000605523
GRMZM2G141322	1.05453	9.01173	11.744	0.000610394
GRMZM2G134308	-1.26248	5.49099	11.7327	0.000614125
GRMZM2G431030	3.27244	0.536439	11.725	0.000616654
GRMZM2G002754	2.48324	3.19825	11.7218	0.000617737
GRMZM2G325938	3.94922	1.13784	11.7182	0.000618932
GRMZM2G158662	-1.09619	5.64363	11.7088	0.000622053
GRMZM2G405804	4.61641	0.413976	11.708	0.000622306
GRMZM2G023152	-4.2661	0.840496	11.7076	0.000622444
GRMZM2G052011	-1.50927	4.44548	11.7061	0.000622953
GRMZM2G088440	5.78076	0.764075	11.6995	0.000625153
GRMZM2G462258	5.34297	0.517096	11.6929	0.000627393
GRMZM2G011367	6.50454	3.78626	11.6902	0.000628315
GRMZM2G469477	-2.16659	3.11002	11.6887	0.000628806
GRMZM5G866271	8.80874	0.840189	11.6823	0.000630975
GRMZM2G045319	-1.38446	3.99958	11.6755	0.000633285
AC205664.3_FG001	-9.11865	1.15286	11.6638	0.000637284
GRMZM2G488168	8.79768	0.829895	11.6562	0.000639873
GRMZM2G392863	-2.3766	5.09214	11.6552	0.000640223
GRMZM2G031400	-1.0863	5.28778	11.6472	0.000643005
GRMZM2G041308	-4.52409	5.60597	11.6277	0.000649771
GRMZM2G365774	-1.48127	4.49549	11.6201	0.000652435
GRMZM2G163421	-1.12541	5.48113	11.6176	0.000653305
GRMZM2G093347	-1.70506	7.81356	11.6113	0.000655515
GRMZM2G097972	9.0355	1.05526	11.6081	0.000656644
GRMZM5G862276	6.80628	0.655785	11.597	0.000660584
GRMZM2G062946	-6.52792	-1.08832	11.5938	0.000661731
GRMZM2G093104	1.63397	4.54494	11.5838	0.000665287
AC194734.3_FG004	8.87717	0.903817	11.5807	0.0006664
GRMZM2G410175	-1.78051	8.1796	11.5738	0.000668888
GRMZM2G067315	-3.93672	3.94826	11.5392	0.000681424
GRMZM2G013170	10.0885	4.62195	11.5388	0.000681577
GRMZM2G154178	-2.13642	5.5479	11.5228	0.000687466
GRMZM2G013196	-6.5539	5.12338	11.5131	0.000691066
GRMZM2G372068	-1.90277	5.4133	11.4989	0.000696382
GRMZM6G778611	-1.59663	4.64366	11.4976	0.000696859
GRMZM2G118047	-1.58663	4.71395	11.496	0.000697471
GRMZM2G017966	4.16765	4.38031	11.4888	0.000700157
GRMZM2G025048	5.60816	-1.76604	11.4846	0.00070174
GRMZM2G122139	1.59055	6.57355	11.4838	0.000702071
GRMZM2G439951	-1.85836	2.97614	11.4836	0.000702139
GRMZM2G430849	2.63566	3.83629	11.4829	0.000702403
GRMZM2G027490	6.66501	-1.02895	11.466	0.000708827
GRMZM2G125482	-2.17928	6.42674	11.46	0.000711092
GRMZM2G070673	-1.60715	3.66717	11.4589	0.000711525
GRMZM2G012143	-2.10258	3.01537	11.4559	0.00071267
GRMZM2G010163	-9.30768	1.32196	11.4529	0.000713812
AC226227.2_FG004	5.43072	1.22428	11.4481	0.000715657
GRMZM5G894016	-5.23915	0.639969	11.438	0.000719566
GRMZM2G103647	1.04582	8.49961	11.4176	0.000727522
GRMZM2G043127	0.987215	5.78849	11.4123	0.000729583
GRMZM2G323679	-1.40561	4.30681	11.385	0.00074039
GRMZM2G071021	-1.58049	7.94181	11.3828	0.000741285
GRMZM2G428216	3.7453	8.25084	11.3796	0.000742549
GRMZM2G080828	1.20603	5.854	11.3638	0.000748882
GRMZM2G094543	-1.76764	5.30093	11.3497	0.000754615
GRMZM2G107322	-2.1043	4.43023	11.349	0.000754902
GRMZM2G171051	-1.54234	3.82193	11.3447	0.000756638
GRMZM2G085967	-2.13646	9.57186	11.3357	0.000760331
GRMZM2G026311	1.56073	5.13449	11.3324	0.000761665
GRMZM2G449941	8.93323	2.70262	11.3285	0.000763272
GRMZM5G881803	-1.47025	5.05543	11.3202	0.000766664
GRMZM2G078887	-1.64433	6.92124	11.3182	0.000767503
GRMZM2G113917	-6.08889	-1.41136	11.3142	0.000769162
GRMZM2G055263	-1.99018	3.69322	11.3105	0.00077072
GRMZM2G104489	5.3332	1.38858	11.2943	0.000777451
GRMZM2G061602	-1.77078	3.11134	11.2903	0.00077913
GRMZM2G153206	-1.33616	6.1565	11.283	0.000782195
GRMZM2G476902	3.7396	0.23505	11.276	0.000785155
GRMZM2G137864	-2.04468	7.37786	11.2623	0.00079096
GRMZM2G064723	-1.29391	5.41842	11.2597	0.000792096
GRMZM2G005278	2.536	2.50987	11.2536	0.000794674
GRMZM2G358491	1.21133	5.39591	11.2526	0.000795124
GRMZM2G033074	-1.32073	4.52769	11.2445	0.000798614
GRMZM2G162078	-7.45823	-0.356636	11.2404	0.000800365
GRMZM2G349895	-2.21575	2.14755	11.2382	0.000801316
GRMZM2G076683	3.40569	3.70309	11.2355	0.000802496
AC233955.1_FG008	-1.07033	6.31293	11.2346	0.000802868
GRMZM2G079487	-1.09377	5.31646	11.2291	0.000805264
AC196708.3_FG006	-1.90531	2.64328	11.2168	0.000810597
GRMZM2G026783	-1.70281	3.82657	11.2123	0.000812556
GRMZM5G873581	8.22844	3.71013	11.2006	0.000817696
AC230017.2_FG009	7.06056	-0.717762	11.197	0.000819286
GRMZM2G101693	1.48992	6.07345	11.1953	0.000820026
GRMZM2G058095	-1.32074	5.61662	11.1868	0.000823826
GRMZM2G163054	3.03582	4.02984	11.1839	0.000825082
GRMZM2G384386	-3.18706	0.969034	11.1665	0.000832884
GRMZM2G572198	8.64755	0.690044	11.1646	0.000833709
GRMZM2G090411	-6.4595	1.29415	11.1588	0.000836351
AC206999.1_FG002	-10.6085	2.57915	11.1576	0.00083688
GRMZM2G045809	1.13009	5.2322	11.1557	0.000837719
GRMZM2G050984	1.26547	6.28829	11.1545	0.000838293
GRMZM2G468657	-1.97113	4.4669	11.1462	0.000842058
GRMZM2G320506	-1.85407	6.35901	11.1386	0.000845506
GRMZM2G378872	3.88913	4.96437	11.1325	0.000848259
GRMZM2G094692	6.48983	-1.16266	11.1296	0.000849626
GRMZM5G881779	9.3425	1.34567	11.1275	0.00085058
GRMZM2G153552	-5.97179	-1.47352	11.1166	0.000855597
AC193786.3_FG005	-1.09925	6.22915	11.1155	0.000856091
GRMZM2G305211	3.14136	0.669339	11.1089	0.000859145
GRMZM5G844315	-8.94245	0.985395	11.0935	0.000866291
GRMZM2G446858	-1.83363	5.35721	11.0877	0.000869004
GRMZM2G069093	-1.55438	9.28922	11.0864	0.000869629
AC211504.4_FG003	6.05867	-1.47367	11.0854	0.000870088
AC233893.1_FG003	-6.22907	3.53615	11.0827	0.000871359
GRMZM2G140150	-0.951112	6.92876	11.0774	0.00087386
GRMZM5G815369	4.51405	8.1164	11.0709	0.000876947
GRMZM2G126808	1.66293	6.22269	11.0644	0.000880003
GRMZM2G356338	5.64286	2.64557	11.0624	0.000880968
GRMZM2G054745	-9.23544	1.25434	11.0593	0.000882431
GRMZM2G119755	-1.03254	7.60485	11.0498	0.000886989
GRMZM2G060079	-1.77158	8.04063	11.0479	0.000887869
GRMZM2G009462	6.77043	-0.950199	11.0403	0.000891517
GRMZM2G114380	8.47545	0.528777	11.0221	0.000900328
GRMZM5G888860	-1.73969	3.55824	11.0142	0.000904169
GRMZM2G117564	-5.18859	1.84777	11.0095	0.000906461
GRMZM2G301904	8.46903	2.31102	11.0092	0.00090661
GRMZM2G092666	3.86205	0.741685	11.0092	0.000906622
GRMZM5G858653	6.5204	-1.13735	11.0085	0.000906967
GRMZM2G332412	-1.97445	5.19843	11.0073	0.000907521
GRMZM2G159388	-1.24133	6.91146	11.0052	0.000908554
GRMZM2G070167	3.78975	3.87647	10.9939	0.000914137
GRMZM2G177386	1.3322	5.79435	10.9934	0.000914383
GRMZM2G367668	-1.62131	4.31516	10.9907	0.000915721
GRMZM2G417594	1.78104	2.89201	10.9749	0.000923541
GRMZM2G070603	-2.20153	4.67301	10.9629	0.000929539
GRMZM2G008714	-1.07725	5.51985	10.9626	0.000929676
GRMZM2G701193	1.76546	4.3038	10.9621	0.000929925
GRMZM2G103721	1.02206	6.64297	10.9519	0.000935061
GRMZM2G109327	6.19665	0.102042	10.9508	0.000935634
GRMZM2G402631	4.59327	4.26555	10.9257	0.000948376
GRMZM2G041809	-1.8342	4.18627	10.9191	0.000951791
GRMZM2G380561	-1.20336	6.67317	10.9146	0.000954073
AC212225.3_FG002	8.70269	0.741991	10.9129	0.000954988
GRMZM2G140455	-1.49071	5.66763	10.9006	0.000961316
GRMZM2G324172	7.6538	4.72996	10.8965	0.000963452
GRMZM2G083515	7.47735	-0.367263	10.8804	0.000971873
GRMZM2G391272	-2.88224	7.40436	10.8786	0.000972806
GRMZM2G105604	-1.8831	6.02872	10.878	0.000973123
GRMZM2G118286	1.03864	5.85784	10.8695	0.000977585
GRMZM5G812874	5.92771	-1.5627	10.8685	0.000978121
GRMZM2G401463	5.81964	-0.304074	10.8551	0.000985239
AC208201.3_FG003	-1.34815	5.4853	10.8547	0.000985462
GRMZM2G465287	1.83593	4.13341	10.854	0.000985812
GRMZM2G372058	1.69612	3.48768	10.8466	0.000989798
GRMZM2G399362	-5.62701	-1.69668	10.8375	0.000994639
GRMZM2G371079	1.78475	5.0496	10.8263	0.00100071
GRMZM2G004523	1.73186	4.94345	10.8191	0.00100459
GRMZM2G047299	3.39855	6.62228	10.8179	0.00100522
GRMZM2G146034	-1.39	4.71599	10.8171	0.00100569
GRMZM5G850924	8.36292	0.426044	10.8088	0.00101019
GRMZM5G892723	4.69024	1.88559	10.7888	0.00102114
GRMZM2G090266	1.60423	3.5548	10.7862	0.00102262
GRMZM2G462243	3.17858	3.5146	10.7703	0.0010314
GRMZM2G013448	-2.25688	5.56575	10.7683	0.00103253
GRMZM2G024175	3.96161	4.08611	10.7591	0.00103765
GRMZM2G109262	3.21463	3.40066	10.7536	0.00104075
GRMZM2G489119	8.65051	0.693347	10.7517	0.00104186
GRMZM2G081719	-1.84386	3.12181	10.7506	0.00104246
GRMZM2G137593	1.37345	5.97412	10.7479	0.00104396
GRMZM2G131315	-1.67554	4.04894	10.7441	0.00104615
GRMZM2G022279	-1.27144	5.91735	10.7402	0.00104833
GRMZM2G471596	4.66446	1.01461	10.7396	0.00104867
GRMZM5G864363	-8.83071	0.883253	10.7275	0.00105554
GRMZM2G126170	1.03525	5.60044	10.7206	0.00105951
GRMZM2G385200	-2.18512	5.33674	10.7198	0.00105996
AC182838.3_FG006	-4.43815	0.283305	10.7139	0.00106336
GRMZM2G364748	-2.05768	7.76008	10.7104	0.00106537
GRMZM2G052102	-2.67103	3.8966	10.7084	0.00106648
GRMZM2G501086	5.44659	3.2267	10.701	0.0010708
GRMZM2G505197	5.40354	-1.88593	10.6996	0.00107157
GRMZM2G088482	2.10851	6.24992	10.6987	0.00107212
GRMZM2G451224	3.85195	3.96136	10.6902	0.00107703
GRMZM2G081192	-1.23128	9.30284	10.6901	0.00107713
GRMZM2G700063	7.27093	-0.543064	10.6894	0.00107748
GRMZM2G147701	-1.66416	3.57073	10.6879	0.00107837
GRMZM2G424577	-2.13287	4.31693	10.6878	0.00107843
GRMZM2G037286	5.32812	-0.646155	10.6823	0.00108168
GRMZM2G004161	2.03486	6.01182	10.6788	0.00108369
GRMZM2G122116	1.57848	4.79449	10.6626	0.00109323
GRMZM2G314934	3.81902	0.266461	10.6263	0.00111492
GRMZM2G052288	-2.15301	3.32711	10.6222	0.00111739
GRMZM2G132547	1.90264	7.26199	10.603	0.00112904
GRMZM2G368610	-5.93021	-1.50831	10.6021	0.00112958
GRMZM2G015972	-1.45961	3.43362	10.6013	0.00113007
GRMZM2G702253	5.6684	-1.72581	10.5945	0.00113427
GRMZM2G379964	1.87287	6.09953	10.5931	0.00113512
GRMZM2G163724	-1.33498	4.55605	10.5832	0.0011412
GRMZM2G481615	-5.27458	0.688171	10.5802	0.00114307
GRMZM5G883126	-4.49652	-0.45956	10.5782	0.00114431
GRMZM2G091743	8.25447	0.32685	10.5725	0.00114783
GRMZM2G389299	9.87656	3.63557	10.5668	0.00115135
GRMZM5G846071	-9.06333	1.09559	10.5628	0.00115385
GRMZM2G059887	-1.64101	4.51299	10.5538	0.00115947
GRMZM2G027976	-1.87252	3.38384	10.5499	0.00116192
GRMZM2G703292	4.82431	0.970891	10.5437	0.00116582
GRMZM2G093580	6.11198	-1.43551	10.5266	0.0011767
GRMZM2G145461	4.07449	6.16866	10.5224	0.00117938
GRMZM2G068984	-1.1434	4.89446	10.5175	0.00118248
GRMZM2G443453	-1.34044	4.34565	10.5055	0.00119022
GRMZM2G078595	-3.01832	3.72512	10.505	0.00119053
GRMZM2G350841	5.14495	3.03375	10.5043	0.00119099
AC202185.4_FG004	-1.26306	5.41548	10.5025	0.00119216
GRMZM2G123407	-1.70584	3.7742	10.502	0.00119245
GRMZM2G022558	-1.58205	5.21553	10.5014	0.00119284
GRMZM2G176056	-0.978653	5.18366	10.5012	0.00119296
GRMZM2G000652	-4.46211	-1.11687	10.5007	0.00119328
GRMZM2G119527	-4.52303	-1.05954	10.4972	0.00119553
GRMZM2G075562	2.03585	3.95548	10.4953	0.00119678
GRMZM2G105473	0.973686	5.792	10.4934	0.001198
GRMZM2G437481	-1.17455	4.79788	10.4835	0.00120445
GRMZM2G352310	5.88719	-0.170093	10.4715	0.00121229
GRMZM2G166686	8.06683	1.85644	10.4533	0.00122432
GRMZM5G822573	4.60508	-1.20183	10.4519	0.00122524
GRMZM2G148277	-1.62595	3.71864	10.4499	0.00122656
GRMZM2G331720	-1.40338	3.99542	10.4447	0.00123003
GRMZM2G119270	8.13018	0.213264	10.4421	0.00123173
GRMZM2G366146	-1.0425	6.08756	10.4374	0.0012349
AC225718.2_FG006	-1.43911	5.25321	10.4327	0.00123803
GRMZM2G177242	-1.64125	5.5215	10.4255	0.0012429
GRMZM2G177792	-1.69669	4.17789	10.4213	0.00124569
GRMZM2G156257	-3.64187	3.17323	10.4183	0.00124774
GRMZM2G003662	-1.05669	6.14144	10.4129	0.0012514
GRMZM2G057027	5.97469	-1.52817	10.4088	0.00125416
GRMZM2G178693	-1.05531	10.4609	10.4024	0.0012585
GRMZM2G046191	-6.515	2.49726	10.4002	0.00126003
GRMZM2G136895	-1.57945	6.03657	10.396	0.00126289
GRMZM2G178229	3.60818	3.57003	10.3899	0.0012671
GRMZM2G087918	1.67978	5.34255	10.3885	0.00126802
GRMZM2G025783	1.68026	8.38279	10.3878	0.0012685
GRMZM2G163796	9.13164	1.1472	10.3761	0.0012766
GRMZM2G109668	-1.26904	4.62209	10.3754	0.00127706
GRMZM2G013776	-2.60525	3.36857	10.3752	0.0012772
GRMZM5G854551	5.88944	2.42299	10.3749	0.00127743
AC209208.3_FG002	-1.71796	10.6711	10.3743	0.00127781
GRMZM2G154678	-1.88706	5.85542	10.371	0.00128013
GRMZM2G162274	9.03258	1.05315	10.3633	0.00128546
GRMZM2G089783	-1.23605	5.09417	10.3627	0.00128589
GRMZM2G381076	2.26487	3.61706	10.3609	0.00128711
GRMZM2G379237	4.78011	-1.07134	10.3602	0.00128762
GRMZM2G142709	-2.04612	6.30508	10.3566	0.00129011
GRMZM2G033846	-1.82141	5.26645	10.3497	0.00129497
GRMZM2G132032	-1.60837	2.90831	10.3492	0.00129531
GRMZM2G575546	-6.10561	-1.40254	10.3478	0.00129631
GRMZM2G178199	-1.47962	6.02024	10.3438	0.00129908
GRMZM2G138454	6.7723	-0.94905	10.3433	0.00129942
GRMZM2G050234	6.55296	-1.11081	10.3334	0.00130645
GRMZM2G181231	-1.249	4.67585	10.3298	0.00130899
GRMZM2G144403	1.02949	5.98915	10.3288	0.00130973
GRMZM2G316322	5.97124	-1.52997	10.3276	0.00131056
GRMZM2G382581	5.19956	-2.00099	10.3051	0.00132664
GRMZM2G133629	-2.50821	1.14977	10.3051	0.00132666
GRMZM2G019411	-1.56208	3.95515	10.3043	0.00132723
GRMZM2G468717	3.98061	0.117319	10.2907	0.00133699
GRMZM2G014499	-2.05812	3.42861	10.289	0.00133828
GRMZM5G869530	8.22044	0.296352	10.288	0.00133897
GRMZM2G120962	-1.06199	8.23256	10.2869	0.00133979
GRMZM2G117971	4.3126	7.57304	10.2841	0.00134184
AC195307.3_FG001	-8.66806	0.721017	10.2833	0.00134238
GRMZM2G085054	-1.42859	6.47267	10.2823	0.00134312
GRMZM6G182520	2.58721	5.91403	10.2775	0.00134662
GRMZM2G306945	11.4177	3.37504	10.2627	0.00135745
GRMZM2G334584	1.04036	5.31153	10.2612	0.00135858
GRMZM2G488028	8.02095	0.114591	10.2558	0.00136254
GRMZM2G442804	1.9251	4.17506	10.253	0.00136459
GRMZM2G101058	-1.66947	2.84648	10.2467	0.00136932
GRMZM2G089803	-1.3709	6.16131	10.2467	0.00136932
GRMZM2G130173	-1.84723	8.31937	10.2442	0.00137111
GRMZM2G037648	7.11031	0.841209	10.2421	0.00137268
GRMZM2G032654	5.07613	-2.06611	10.2415	0.00137317
GRMZM2G021106	-3.296	3.51059	10.2379	0.00137586
GRMZM2G133475	-1.32875	7.60428	10.2368	0.00137664
GRMZM2G008106	-1.6841	5.50838	10.236	0.00137724
GRMZM2G113129	4.12025	4.36854	10.2347	0.00137827
AC210003.2_FG015	6.74115	0.647125	10.2297	0.001382
GRMZM2G070178	-1.38273	6.71111	10.2222	0.00138764
GRMZM2G442523	-1.44207	5.29736	10.2177	0.00139101
GRMZM2G008638	1.43434	5.10887	10.2108	0.00139618
GRMZM2G396477	-8.73749	0.79948	10.203	0.00140214
GRMZM2G062527	-2.68179	2.23573	10.1988	0.00140531
GRMZM2G435993	8.75482	4.52042	10.1868	0.00141446
GRMZM2G113603	-4.54134	1.90942	10.1851	0.00141581
GRMZM2G374801	-9.72402	1.7229	10.1742	0.00142423
GRMZM2G105834	2.03348	4.38541	10.1711	0.00142658
GRMZM2G412969	7.97607	0.0738148	10.1699	0.00142755
GRMZM2G076723	-2.27912	3.90179	10.1686	0.00142854
GRMZM2G063561	-2.83647	0.0795851	10.1645	0.00143173
GRMZM2G459847	-1.56063	3.21821	10.164	0.00143206
GRMZM2G035994	-2.54574	0.800711	10.1633	0.00143263
GRMZM2G175101	4.4446	-1.31572	10.1532	0.0014405
GRMZM2G458659	4.38825	2.19714	10.153	0.00144068
GRMZM5G873767	5.83828	-1.61921	10.1445	0.00144736
GRMZM2G123896	2.27181	10.9664	10.1348	0.001455
GRMZM2G463968	8.17602	0.25609	10.1334	0.00145607
GRMZM2G492296	6.02506	-1.49173	10.1301	0.00145867
GRMZM2G346133	2.94616	4.11425	10.1269	0.00146117
GRMZM2G436593	-1.40967	6.37526	10.1225	0.00146468
AC219043.3_FG003	-2.29926	1.69631	10.1158	0.00147
GRMZM2G096355	1.42371	5.37416	10.1144	0.00147118
GRMZM2G117707	-1.39473	8.76201	10.1096	0.00147498
GRMZM2G440208	-1.35535	7.09467	10.1032	0.0014801
GRMZM2G110894	-5.17537	-0.566201	10.1006	0.0014822
GRMZM2G068714	-1.05342	6.74341	10.0969	0.00148521
GRMZM2G154016	-4.68102	0.170431	10.094	0.0014875
GRMZM2G163709	-1.31976	4.6349	10.0755	0.00150254
GRMZM2G450546	-3.27963	2.25135	10.069	0.00150783
GRMZM2G045155	-4.05588	2.71305	10.0686	0.00150818
GRMZM2G345776	2.33448	4.17316	10.0678	0.00150887
GRMZM2G081090	2.41111	4.63458	10.0656	0.00151061
GRMZM2G330455	-6.81903	-0.877604	10.0608	0.0015146
AC203753.4_FG007	2.25289	4.11469	10.0605	0.00151485
GRMZM2G554483	-3.31044	2.45112	10.0592	0.00151589
GRMZM5G898259	7.91765	0.0222316	10.051	0.00152268
GRMZM2G037265	3.24294	9.82886	10.05	0.00152352
GRMZM2G158304	-0.957276	6.62138	10.0489	0.00152441
GRMZM2G052812	-1.18608	5.92672	10.0471	0.0015259
AC192204.3_FG005	7.9061	0.011317	10.0469	0.00152609
GRMZM2G002416	-1.18703	6.85813	10.0452	0.00152745
GRMZM2G146355	9.22327	3.06082	10.0443	0.00152817
GRMZM2G700407	5.76038	-1.66921	10.0427	0.00152952
AC209463.4_FG013	-7.02581	-0.682921	10.0344	0.0015364
GRMZM2G026532	-2.47175	4.46531	10.0259	0.00154358
GRMZM2G127909	-3.06675	3.80096	10.0226	0.00154632
GRMZM2G160463	-1.37666	5.92577	10.0189	0.00154941
GRMZM2G340656	2.86015	9.41555	10.0136	0.0015539
GRMZM2G022947	1.02789	5.44928	10.0129	0.00155446
GRMZM2G138949	-5.35605	4.79728	10.0121	0.00155517
GRMZM2G000775	7.94827	0.0482809	10.0119	0.00155531
GRMZM6G191662	-1.23666	4.57547	10.0068	0.00155959
GRMZM2G031656	1.10611	5.87161	9.99312	0.00157126
GRMZM2G079348	4.61822	8.12261	9.98244	0.0015804
GRMZM2G111898	4.13284	0.336625	9.98201	0.00158077
GRMZM2G333022	4.63892	-0.548334	9.97978	0.00158268
GRMZM2G071883	2.35989	2.04082	9.97935	0.00158306
GRMZM2G458159	4.67097	-0.495367	9.97807	0.00158415
GRMZM2G376265	-5.75549	-1.61528	9.97045	0.00159073
GRMZM2G365160	-1.52361	7.74069	9.9654	0.0015951
GRMZM2G112912	-0.979386	5.64729	9.95811	0.00160142
GRMZM2G124042	4.94971	0.341031	9.956	0.00160326
GRMZM2G135990	-3.05866	-0.364615	9.9509	0.00160771
GRMZM2G158313	-1.72584	4.0813	9.94624	0.00161179
GRMZM2G353313	-1.22388	4.37573	9.94211	0.00161541
GRMZM5G874756	-2.0435	4.12218	9.94157	0.00161588
AC213654.3_FG006	7.75037	1.5512	9.93676	0.0016201
GRMZM2G344634	-1.03749	4.99598	9.92589	0.0016297
GRMZM2G083182	-8.22823	0.32803	9.91887	0.00163593
GRMZM5G842855	-8.42853	0.496975	9.90816	0.00164548
GRMZM2G352618	2.19455	6.60653	9.90037	0.00165245
GRMZM2G029382	7.15857	0.988679	9.88713	0.00166439
GRMZM2G041235	1.50988	6.25673	9.88281	0.0016683
GRMZM2G076981	-1.3816	4.56989	9.88225	0.00166881
GRMZM2G477221	-7.79505	1.77254	9.88028	0.0016706
GRMZM2G475059	2.02582	5.11811	9.87341	0.00167684
GRMZM2G098319	-1.52149	3.47326	9.87181	0.00167831
GRMZM2G412073	1.88591	3.46627	9.86306	0.0016863
GRMZM2G334592	-8.39623	0.470545	9.85339	0.00169519
GRMZM2G074032	-2.69437	3.21031	9.84639	0.00170165
GRMZM2G164283	4.06919	1.12868	9.83302	0.00171407
GRMZM2G125304	-6.55332	5.10564	9.81896	0.00172722
GRMZM2G045820	1.46222	4.95699	9.81755	0.00172854
GRMZM2G061613	7.77596	-0.104113	9.8121	0.00173367
GRMZM2G303426	-8.49757	0.564596	9.81201	0.00173376
GRMZM2G105184	1.69356	5.00504	9.81174	0.00173401
GRMZM2G339866	-2.17931	3.97809	9.80671	0.00173876
GRMZM2G047763	4.37854	2.78134	9.79839	0.00174665
GRMZM2G086553	1.26252	4.21516	9.78804	0.00175651
GRMZM5G874608	-8.34436	0.420183	9.78409	0.00176028
GRMZM2G037255	-1.65775	9.6162	9.78242	0.00176188
GRMZM2G052869	-2.32837	7.46449	9.78231	0.00176199
GRMZM2G045596	-1.25512	5.77921	9.78076	0.00176347
GRMZM2G147268	4.52261	5.65472	9.78056	0.00176366
GRMZM2G029519	-1.13421	4.48783	9.77416	0.00176982
GRMZM2G147974	7.78903	-0.0960272	9.76272	0.00178087
GRMZM2G381051	2.22901	6.979	9.748	0.00179518
GRMZM2G305280	-2.08556	7.14576	9.74151	0.00180153
GRMZM2G057779	-2.52986	5.21652	9.74149	0.00180155
GRMZM2G001457	2.0545	5.32659	9.728	0.00181482
AC155610.2_FG007	-1.39797	8.20254	9.72632	0.00181648
GRMZM2G064174	-2.1063	2.50704	9.72087	0.00182187
GRMZM5G866432	-1.55614	4.76548	9.70695	0.00183573
GRMZM2G457407	10.3713	2.34384	9.69903	0.00184365
GRMZM2G394410	-1.17786	6.14972	9.69476	0.00184794
AC233939.1_FG004	2.33045	3.68709	9.69189	0.00185083
GRMZM2G448368	1.40277	6.04251	9.69015	0.00185258
GRMZM6G571579	-2.13558	2.08943	9.68485	0.00185794
GRMZM5G879178	-3.02006	4.12756	9.6804	0.00186244
GRMZM2G483598	6.60312	3.012	9.66358	0.00187957
GRMZM2G336766	-4.79936	0.262076	9.66126	0.00188195
GRMZM2G005040	3.09216	3.21896	9.65429	0.0018891
GRMZM2G153075	1.20248	7.69788	9.65417	0.00188922
GRMZM5G867322	5.99106	-1.51952	9.64518	0.00189849
GRMZM2G076152	-1.43644	8.54788	9.63382	0.00191027
GRMZM2G094428	-1.34228	5.88006	9.62838	0.00191594
GRMZM2G093436	-0.963873	5.09876	9.62721	0.00191716
GRMZM2G065244	-1.71086	4.18479	9.62494	0.00191953
GRMZM2G080262	-3.4088	-0.543549	9.62295	0.00192161
GRMZM2G309731	2.83184	2.49195	9.62271	0.00192186
GRMZM2G053720	1.4829	7.6941	9.61717	0.00192767
GRMZM2G337594	5.39021	5.10484	9.61439	0.00193059
GRMZM2G046994	-5.34139	-1.8666	9.59649	0.0019495
GRMZM2G141632	-1.47939	5.07216	9.59438	0.00195174
GRMZM2G156684	-1.08434	6.46931	9.59309	0.00195311
GRMZM2G340065	1.59851	7.62225	9.5876	0.00195896
GRMZM2G065970	-1.47658	3.6924	9.58736	0.00195921
GRMZM2G424857	3.2457	6.23915	9.5873	0.00195928
GRMZM5G814310	1.45546	6.41979	9.5864	0.00196024
GRMZM2G173674	7.65658	-0.209147	9.58178	0.00196518
GRMZM5G884349	4.39076	2.42715	9.57752	0.00196975
GRMZM2G381514	4.94166	-2.13409	9.57176	0.00197594
GRMZM2G318408	-1.84812	2.989	9.56846	0.00197949
GRMZM2G068707	7.70374	-0.168478	9.56649	0.00198161
GRMZM2G493395	-1.54787	6.16219	9.56514	0.00198307
GRMZM5G862959	0.893869	5.63638	9.55914	0.00198956
GRMZM2G171818	-1.59792	5.8172	9.55662	0.0019923
GRMZM2G012758	-1.3447	5.30727	9.54862	0.002001
GRMZM2G129344	-6.25378	-1.27813	9.54061	0.00200975
GRMZM2G472266	1.70389	5.73953	9.53552	0.00201533
AC203535.4_FG002	-1.30839	4.75919	9.53541	0.00201545
GRMZM2G051403	5.03424	3.55451	9.5295	0.00202195
GRMZM2G057281	-2.46658	2.60828	9.52945	0.00202201
GRMZM2G429964	-5.18825	1.22686	9.52833	0.00202324
GRMZM2G145972	-1.41202	6.16769	9.52458	0.00202739
GRMZM2G051528	-4.36399	-1.18153	9.52111	0.00203122
AC177947.2_FG003	7.61082	-0.248691	9.51755	0.00203516
GRMZM2G078033	1.84089	6.77643	9.5111	0.00204232
GRMZM2G398341	-6.21793	-1.31931	9.51089	0.00204256
GRMZM2G074307	7.57121	6.30846	9.50849	0.00204524
GRMZM2G065083	-0.88697	6.63416	9.50681	0.0020471
GRMZM2G004211	-1.15032	4.48835	9.49682	0.00205828
GRMZM2G157683	-2.45543	5.60239	9.49027	0.00206565
GRMZM2G104789	-1.9134	3.67758	9.48812	0.00206807
GRMZM5G803153	5.78383	-1.65759	9.4808	0.00207634
GRMZM2G456422	-2.73458	2.96046	9.48073	0.00207641
GRMZM2G457347	-8.50842	0.567933	9.46985	0.00208876
AC226723.2_FG001	7.58536	-0.270394	9.46258	0.00209706
GRMZM2G434462	5.52449	-1.81782	9.45926	0.00210086
GRMZM2G412846	1.32593	5.56406	9.45737	0.00210302
AC191113.2_FG002	-1.03833	5.752	9.45224	0.00210891
GRMZM2G330049	-2.55893	3.9017	9.44949	0.00211208
GRMZM2G131749	-1.3975	4.08364	9.44433	0.00211803
GRMZM2G066142	-2.44566	3.66607	9.44045	0.00212251
GRMZM5G817350	-5.27928	-1.90345	9.43439	0.00212954
GRMZM2G497978	7.56461	-0.288552	9.43354	0.00213053
GRMZM2G042477	6.75667	-0.95331	9.43027	0.00213433
GRMZM2G093391	1.4092	6.27542	9.42527	0.00214015
GRMZM2G461777	-5.38221	-1.84614	9.42065	0.00214556
GRMZM2G301642	2.87604	2.90268	9.40873	0.00215955
GRMZM5G891967	1.46847	3.39903	9.39954	0.0021704
GRMZM2G020081	2.60954	3.54924	9.39094	0.00218061
GRMZM2G097854	1.07271	7.51369	9.38861	0.00218337
GRMZM2G048165	-2.40136	2.43354	9.38656	0.00218582
GRMZM2G077401	-1.47062	6.72224	9.38626	0.00218617
GRMZM2G164848	6.13083	-1.42528	9.38488	0.00218782
GRMZM2G414460	1.90401	3.72763	9.38077	0.00219273
GRMZM5G877838	-1.53297	4.0694	9.37691	0.00219736
GRMZM2G063924	4.31022	2.68102	9.37677	0.00219752
GRMZM2G047961	-2.4222	3.94854	9.36988	0.0022058
GRMZM2G064136	1.19934	6.9568	9.36724	0.00220898
GRMZM5G899825	7.88384	-0.00619902	9.36555	0.00221102
GRMZM2G122941	2.6412	3.84411	9.36098	0.00221654
GRMZM2G165901	2.40239	10.794	9.35706	0.00222128
GRMZM5G848520	7.52111	-0.326369	9.35705	0.00222129
GRMZM2G031637	-1.30489	5.24695	9.35629	0.00222221
GRMZM2G385578	-5.0929	-2.00566	9.35605	0.00222251
GRMZM2G125552	-1.35613	5.07222	9.34408	0.00223707
GRMZM2G102356	-7.89617	0.0426771	9.33301	0.00225063
GRMZM2G130454	-1.63524	7.29604	9.32229	0.00226382
GRMZM2G042136	-0.926411	6.65554	9.32204	0.00226414
GRMZM2G144196	5.50982	-1.82463	9.32047	0.00226608
GRMZM2G109348	-1.38147	4.92913	9.31333	0.00227492
GRMZM2G090865	1.74423	7.20353	9.30211	0.00228889
GRMZM2G133213	-1.0356	7.00768	9.28947	0.00230474
GRMZM2G006290	-5.44457	-0.337057	9.28715	0.00230767
GRMZM2G497976	7.81176	-0.0701781	9.2854	0.00230987
GRMZM2G059445	-2.76088	1.27531	9.27676	0.0023208
AC205376.4_FG003	5.81939	-1.62859	9.27463	0.00232349
GRMZM2G054361	-2.43285	1.96914	9.27418	0.00232407
GRMZM2G042995	3.05658	1.64925	9.27346	0.00232498
GRMZM2G701979	2.29708	2.59333	9.27336	0.0023251
GRMZM2G151257	-1.51417	5.67429	9.27225	0.00232651
GRMZM2G329181	-1.70874	7.51231	9.27142	0.00232757
GRMZM2G371462	-2.0287	4.59887	9.26136	0.00234039
GRMZM2G094083	-6.04519	1.76636	9.26088	0.00234101
GRMZM2G381739	-1.89336	3.56875	9.25474	0.00234886
GRMZM2G045973	4.48657	0.946535	9.25141	0.00235315
GRMZM2G061950	-1.00084	8.00662	9.24976	0.00235526
GRMZM2G301287	7.413	1.29113	9.24689	0.00235896
GRMZM2G425545	7.66912	-0.199594	9.24111	0.00236642
GRMZM2G166548	1.72183	3.94538	9.24062	0.00236705
GRMZM2G404769	-4.52536	2.78784	9.23727	0.00237138
GRMZM2G023847	-1.50626	7.60078	9.2302	0.00238056
GRMZM2G438400	-2.79226	2.63774	9.22998	0.00238084
GRMZM2G405459	-1.53359	6.92413	9.22911	0.00238198
GRMZM2G389567	-1.81104	3.36812	9.22515	0.00238713
GRMZM2G164676	1.21132	5.3611	9.21938	0.00239466
GRMZM2G082940	-1.46261	6.56852	9.21704	0.00239773
GRMZM2G159481	6.73499	2.18443	9.21679	0.00239805
GRMZM2G420733	-1.24907	7.329	9.21506	0.00240032
AC205608.4_FG004	1.57712	6.00099	9.21479	0.00240067
GRMZM2G002910	1.51307	6.65905	9.20832	0.00240918
GRMZM2G118507	-1.90912	3.38991	9.20489	0.0024137
GRMZM2G405052	1.66959	4.18189	9.20281	0.00241644
GRMZM2G030850	-1.97234	2.55761	9.19529	0.00242639
GRMZM5G845130	5.56238	1.36042	9.18001	0.00244672
GRMZM2G028677	-3.82617	3.08823	9.17373	0.00245514
GRMZM2G431114	1.82505	3.63145	9.16946	0.00246088
GRMZM2G388585	-1.10708	6.97591	9.1623	0.00247052
GRMZM2G312732	-2.57257	1.83316	9.15943	0.0024744
GRMZM2G081949	-1.49577	6.66661	9.15566	0.0024795
GRMZM2G139813	2.86683	2.91954	9.15547	0.00247976
GRMZM2G438811	4.70713	-0.434977	9.14502	0.00249396
GRMZM2G146981	5.04715	4.27551	9.13484	0.00250787
GRMZM2G092752	-1.88435	7.84044	9.12536	0.00252091
GRMZM2G303149	1.57739	4.17541	9.12308	0.00252404
GRMZM2G169593	-1.65678	5.03002	9.12151	0.00252621
GRMZM2G029400	-1.74905	5.33935	9.12068	0.00252736
GRMZM2G434839	-8.3875	0.45638	9.11293	0.00253809
GRMZM2G019404	-0.901317	10.1846	9.11207	0.00253928
AC195914.2_FG003	7.22046	3.00206	9.10991	0.00254228
GRMZM2G004191	5.29649	-1.94612	9.10915	0.00254335
GRMZM2G150952	1.12008	5.50686	9.10752	0.0025456
GRMZM2G072578	-1.57285	5.83057	9.1067	0.00254675
GRMZM2G167673	1.7703	4.11789	9.10664	0.00254683
GRMZM2G027891	-8.17381	0.293711	9.0978	0.00255917
GRMZM2G033236	3.71509	4.58472	9.09722	0.00255998
GRMZM2G062844	-6.97379	-0.723188	9.09451	0.00256378
GRMZM2G091478	1.16376	6.04695	9.09249	0.00256662
GRMZM2G415901	7.37279	-0.452983	9.09136	0.0025682
GRMZM2G014329	5.0213	1.22015	9.08076	0.00258313
GRMZM2G583556	-5.32133	2.59751	9.07826	0.00258667
GRMZM2G099491	-1.28637	5.88409	9.07798	0.00258706
GRMZM2G027972	4.97324	0.910992	9.07459	0.00259185
GRMZM2G178917	-2.24286	4.6056	9.07191	0.00259565
GRMZM2G033926	1.25572	4.71746	9.0681	0.00260107
GRMZM2G079619	-4.61457	-1.00671	9.06018	0.00261237
GRMZM2G044049	-2.55074	6.59966	9.05505	0.0026197
GRMZM2G413774	4.81216	1.16496	9.04762	0.00263037
GRMZM5G851140	7.41521	-0.415899	9.0466	0.00263184
GRMZM2G414278	-3.37639	0.0611039	9.04451	0.00263485
GRMZM2G115211	7.39184	-0.435996	9.04346	0.00263637
GRMZM2G484919	4.94628	-2.13218	9.04209	0.00263833
GRMZM2G160316	1.00823	6.59595	9.03709	0.00264557
AC212859.3_FG007	1.02763	5.29524	9.03626	0.00264677
GRMZM2G109674	-0.894157	6.12002	9.03486	0.00264879
GRMZM6G738249	-1.52521	4.996	9.0303	0.0026554
GRMZM2G451325	1.2141	4.27878	9.02652	0.00266091
GRMZM2G174481	-1.05304	6.4344	9.02214	0.00266728
GRMZM2G393742	2.24532	2.61355	9.01734	0.0026743
GRMZM2G035599	-1.55615	7.28614	9.01625	0.0026759
GRMZM2G062197	4.02241	2.38648	9.00872	0.00268695
GRMZM2G034079	7.26676	3.41445	9.00724	0.00268912
GRMZM2G414779	-1.87113	2.57227	9.00677	0.00268982
GRMZM2G165013	7.32178	-0.496305	9.0043	0.00269344
GRMZM2G478876	-2.06505	2.93126	9.0008	0.00269861
GRMZM5G865508	1.36246	5.07044	8.99545	0.00270653
GRMZM2G132690	-3.18345	3.518	8.98967	0.0027151
GRMZM2G450376	3.28012	-0.159845	8.98398	0.00272357
GRMZM2G104109	-1.05078	5.67952	8.98217	0.00272626
GRMZM2G175797	1.13474	4.26036	8.97285	0.0027402
GRMZM2G044388	1.36116	5.31837	8.96895	0.00274606
GRMZM2G039983	-1.89032	4.12414	8.96838	0.00274692
GRMZM2G079067	2.32841	2.07327	8.96407	0.0027534
GRMZM2G701591	9.32212	1.32908	8.96332	0.00275454
GRMZM2G176647	1.71969	4.42025	8.96236	0.00275599
GRMZM2G077498	-1.69495	2.46917	8.9578	0.00276288
GRMZM2G140782	-2.4398	1.45161	8.95101	0.00277316
GRMZM2G146463	-2.88116	2.87039	8.95031	0.00277422
GRMZM2G133006	3.94502	1.20086	8.94871	0.00277665
GRMZM2G121514	-1.32386	6.21077	8.94712	0.00277907
GRMZM2G133757	1.55157	3.13414	8.94611	0.00278061
GRMZM2G106792	-1.03561	6.27109	8.94575	0.00278116
GRMZM2G347339	3.6459	-1.32766	8.94159	0.00278749
GRMZM2G040311	-4.31337	-0.581655	8.94148	0.00278767
GRMZM2G476069	5.00832	-0.962808	8.9357	0.00279651
GRMZM2G496770	-1.80482	2.31619	8.93511	0.00279741
GRMZM2G366150	1.20136	7.88412	8.935	0.00279757
GRMZM2G131012	2.1931	2.57317	8.9301	0.00280509
GRMZM2G072034	-3.37548	2.80937	8.92523	0.00281257
GRMZM2G165961	1.22367	4.59174	8.92486	0.00281315
GRMZM2G135893	-1.13731	5.23116	8.92326	0.00281561
GRMZM2G017520	-1.35531	5.06885	8.91942	0.00282155
GRMZM2G704285	2.99876	-0.334073	8.91125	0.00283419
GRMZM2G146745	-5.85083	-1.54305	8.90979	0.00283646
GRMZM2G063042	1.70482	2.29831	8.90425	0.00284507
GRMZM2G474798	1.22958	6.57538	8.90342	0.00284637
GRMZM2G112149	-1.21986	9.47213	8.90046	0.00285098
GRMZM2G078725	-1.09981	5.63176	8.89484	0.00285978
GRMZM2G012566	4.82531	3.21849	8.89393	0.0028612
GRMZM2G344781	-8.13281	0.22541	8.89319	0.00286236
GRMZM2G179138	4.86668	-0.970483	8.88788	0.00287071
GRMZM2G040638	-1.64338	8.1635	8.88675	0.00287248
GRMZM5G863375	4.94134	-0.911853	8.88648	0.00287291
GRMZM2G042461	4.9504	-0.288783	8.8783	0.00288581
GRMZM2G092379	2.45962	1.36439	8.8762	0.00288913
GRMZM2G030197	-7.57678	-0.240185	8.87043	0.00289827
GRMZM2G011006	2.90588	6.20377	8.86896	0.0029006
GRMZM5G848269	4.48251	-1.28582	8.86669	0.00290421
GRMZM5G881172	-5.80599	-1.57361	8.86577	0.00290567
GRMZM2G174971	1.84792	3.08519	8.86005	0.00291479
GRMZM2G407396	1.92969	3.18931	8.85704	0.00291961
GRMZM2G055180	1.23788	5.52273	8.85613	0.00292106
GRMZM2G119214	-2.34927	1.54293	8.85199	0.0029277
GRMZM2G355098	-1.9658	2.98935	8.85146	0.00292854
GRMZM2G177076	-1.41684	3.63829	8.85047	0.00293013
GRMZM2G029096	6.18406	0.0895172	8.84951	0.00293167
GRMZM2G049168	1.16705	4.40777	8.84173	0.0029442
GRMZM2G454830	7.26199	-0.545858	8.83574	0.00295388
GRMZM2G399383	-1.81195	2.35372	8.83473	0.00295551
GRMZM2G311665	-0.968442	5.86643	8.83361	0.00295733
GRMZM2G374971	2.78822	4.46612	8.82475	0.00297172
GRMZM2G448627	7.00825	0.742833	8.82295	0.00297466
GRMZM2G010731	7.65191	-0.210262	8.82182	0.00297649
GRMZM2G078500	-1.7676	6.08896	8.82005	0.00297939
GRMZM2G117956	1.38485	5.53459	8.81757	0.00298343
GRMZM5G892774	5.70339	3.85692	8.81687	0.00298458
GRMZM2G023591	2.81462	2.47591	8.81592	0.00298614
GRMZM2G160842	1.36712	4.1958	8.8127	0.00299141
AC218972.3_FG004	-1.21353	4.62696	8.81167	0.0029931
GRMZM2G014813	1.44607	5.38714	8.79491	0.00302072
GRMZM2G113476	1.22245	4.00924	8.79069	0.00302771
GRMZM2G077836	7.70757	1.5096	8.78704	0.00303378
GRMZM2G047384	-1.7473	5.11464	8.78551	0.00303632
GRMZM2G000052	-1.30244	6.80314	8.78318	0.00304021
GRMZM2G012861	-1.28422	5.24359	8.77689	0.00305071
GRMZM2G013957	-1.86475	2.74015	8.77062	0.00306122
AC208559.3_FG003	8.78383	0.814613	8.76541	0.00306997
GRMZM2G148908	2.33323	5.54028	8.76354	0.00307312
GRMZM2G339122	-1.53803	5.96656	8.75944	0.00308003
GRMZM2G353726	4.83857	4.50365	8.75821	0.00308211
GRMZM2G098793	-1.29831	6.52305	8.75776	0.00308288
GRMZM5G817182	-2.25075	1.71569	8.75738	0.00308351
GRMZM2G333029	7.58862	-0.265341	8.75343	0.0030902
GRMZM2G097804	-4.17947	-1.31097	8.75148	0.00309351
GRMZM2G079321	6.3219	1.30912	8.75052	0.00309514
GRMZM2G126048	-4.54075	4.95756	8.74192	0.00310977
GRMZM2G499197	5.12637	5.53324	8.73447	0.00312249
GRMZM2G127948	-1.26321	9.06224	8.73114	0.00312821
GRMZM2G700969	-7.84084	-0.0293072	8.73091	0.0031286
GRMZM2G407869	8.4301	2.21242	8.73066	0.00312903
GRMZM2G456086	-0.945177	5.28388	8.7305	0.00312931
GRMZM2G162675	5.28217	0.488978	8.72815	0.00313334
GRMZM2G421742	-5.43451	-0.372231	8.72708	0.00313519
GRMZM2G045883	1.23125	5.91858	8.72457	0.00313949
GRMZM2G374817	7.4871	2.05658	8.71114	0.00316272
GRMZM5G835157	5.55524	1.04283	8.71109	0.00316281
GRMZM2G355773	-1.10693	5.11851	8.70502	0.00317336
GRMZM2G469898	-1.6046	5.58249	8.69997	0.00318215
GRMZM2G316840	2.38426	3.35072	8.69897	0.00318389
GRMZM2G023285	-1.96474	2.98844	8.6958	0.00318945
AC186156.3_FG005	5.44055	-0.547824	8.67934	0.00321838
GRMZM2G097395	1.22302	5.93195	8.67884	0.00321926
GRMZM2G126338	1.26734	5.78876	8.67	0.00323492
GRMZM2G300692	-1.49352	4.21815	8.66475	0.00324425
GRMZM2G401062	1.08946	4.57178	8.66342	0.00324661
GRMZM2G091592	4.79318	-2.20538	8.6623	0.00324861
GRMZM2G342424	-7.72104	1.7201	8.6618	0.00324951
GRMZM2G089750	5.41409	-0.569869	8.6612	0.00325057
GRMZM2G311328	4.83884	3.55387	8.65621	0.00325949
GRMZM2G043117	-2.17839	1.12392	8.64867	0.00327301
GRMZM2G384884	5.64068	1.14012	8.64323	0.00328278
GRMZM5G804216	3.86595	-1.7269	8.64182	0.00328534
AC177893.3_FG003	7.12755	-0.659073	8.64021	0.00328824
GRMZM2G395128	-1.82909	2.39771	8.63681	0.00329437
GRMZM2G049613	-1.04901	5.12797	8.63547	0.0032968
GRMZM2G111421	-1.90293	3.66461	8.63221	0.00330271
GRMZM2G074896	-1.70771	5.5537	8.63003	0.00330665
GRMZM2G166857	-1.6222	2.5049	8.62994	0.00330683
GRMZM2G064302	-1.04144	9.3689	8.62456	0.0033166
GRMZM2G332259	-2.02112	8.00758	8.6224	0.00332054
GRMZM2G026517	-5.31671	-1.89414	8.62156	0.00332208
AC195138.3_FG004	-7.70637	-0.123129	8.61897	0.00332679
GRMZM2G151567	2.59187	5.14135	8.61296	0.00333779
GRMZM2G148198	5.38402	0.392472	8.6127	0.00333828
AC200754.4_FG004	-7.37486	-0.406932	8.60656	0.00334954
GRMZM2G458122	-4.06134	-1.38074	8.60648	0.0033497
GRMZM2G003090	-1.45138	3.94607	8.60433	0.00335365
GRMZM2G002536	-3.93547	-1.46587	8.60095	0.00335988
GRMZM2G016958	1.43447	4.31258	8.59769	0.00336589
GRMZM2G457287	-2.1272	5.17146	8.59588	0.00336925
GRMZM2G145962	2.10243	2.48177	8.59208	0.00337629
GRMZM2G033538	5.53158	3.7824	8.59189	0.00337664
GRMZM2G158682	1.3397	6.48954	8.59023	0.00337971
GRMZM2G162359	2.08559	6.55251	8.58547	0.00338855
GRMZM2G073823	-1.78456	5.30992	8.58455	0.00339028
GRMZM2G013593	7.08902	-0.689709	8.58183	0.00339535
GRMZM2G086628	-1.23289	5.38101	8.57487	0.00340834
GRMZM2G447271	-1.48578	2.84897	8.57332	0.00341125
GRMZM2G311220	-1.00657	5.93603	8.57162	0.00341443
GRMZM2G025154	-2.69928	2.98898	8.57128	0.00341508
GRMZM2G434541	-1.65739	5.21616	8.56945	0.0034185
GRMZM2G479529	-1.42129	4.20225	8.56934	0.00341871
GRMZM2G129302	-1.48355	3.39419	8.56852	0.00342025
GRMZM2G012821	2.74533	-0.372443	8.56681	0.00342346
GRMZM2G066358	3.74687	0.201193	8.56576	0.00342544
GRMZM2G066734	-4.03234	-0.369269	8.56154	0.00343338
GRMZM2G302171	-1.42448	5.36077	8.55251	0.00345045
GRMZM2G175134	-1.22627	4.84233	8.54516	0.00346442
GRMZM2G057823	-0.982521	9.79144	8.54273	0.00346905
GRMZM2G318346	-0.923716	5.97211	8.54233	0.00346982
GRMZM2G047274	-0.945839	7.11735	8.5402	0.00347388
GRMZM2G138937	3.35812	1.15854	8.5374	0.00347923
GRMZM2G426147	4.92712	-2.14004	8.52995	0.0034935
GRMZM2G085641	1.97165	2.39885	8.52899	0.00349535
GRMZM2G039630	-5.33347	3.117	8.52787	0.00349749
GRMZM2G131228	5.44635	2.54764	8.52779	0.00349764
GRMZM2G015872	-1.68737	3.57574	8.5259	0.00350128
GRMZM2G044898	-4.38256	1.27413	8.51706	0.00351833
GRMZM2G024993	-4.07051	1.25961	8.51686	0.00351871
GRMZM2G035704	3.41633	1.53039	8.51614	0.00352011
GRMZM2G150187	-1.26423	6.01601	8.51226	0.00352761
GRMZM2G137046	-4.09155	0.475523	8.50605	0.00353968
GRMZM2G100543	6.46952	1.98814	8.50216	0.00354726
GRMZM2G129208	2.23009	2.93885	8.49853	0.00355434
GRMZM2G147716	3.12809	-0.522416	8.49686	0.0035576
GRMZM2G392125	-2.19432	3.32816	8.49387	0.00356346
GRMZM2G400470	1.89805	5.40617	8.48499	0.00358089
GRMZM2G076584	-1.79421	3.75576	8.47995	0.00359082
GRMZM2G128564	-1.50499	5.9218	8.47973	0.00359125
GRMZM2G497928	7.08331	-0.693589	8.47355	0.00360347
GRMZM2G700968	-8.16442	0.25409	8.46071	0.003629
GRMZM2G046907	-7.56706	-0.269284	8.46017	0.00363008
GRMZM2G498547	5.9781	0.706492	8.45556	0.00363929
GRMZM2G542272	-2.0085	5.61883	8.45096	0.0036485
GRMZM2G162276	-3.04611	0.25816	8.44483	0.00366083
GRMZM2G025074	0.854792	6.17801	8.44469	0.00366111
GRMZM2G159500	1.1583	6.67043	8.43588	0.00367888
GRMZM2G328500	-1.17535	9.38906	8.4354	0.00367985
GRMZM2G082633	-4.09832	0.687092	8.43524	0.00368018
GRMZM2G004207	2.87677	3.49325	8.43326	0.00368419
GRMZM2G108523	-2.12362	4.31062	8.43018	0.00369044
GRMZM2G097135	-3.37179	3.95747	8.42364	0.00370373
GRMZM2G015805	3.98843	0.209074	8.42335	0.00370434
GRMZM2G055698	-1.64074	6.94971	8.42069	0.00370974
GRMZM2G141386	-1.38697	5.5339	8.41692	0.00371746
GRMZM2G013761	-7.1194	2.43051	8.40641	0.00373899
GRMZM2G004183	-1.22352	5.53652	8.39963	0.00375298
GRMZM5G860810	-1.11606	6.63371	8.39822	0.00375588
GRMZM2G355316	-1.5122	7.24159	8.39592	0.00376063
GRMZM2G148773	3.05983	4.85525	8.39378	0.00376507
GRMZM2G058081	-3.24423	2.94792	8.3921	0.00376855
GRMZM2G091632	1.01462	5.68004	8.39047	0.00377193
GRMZM2G345039	1.1278	4.09828	8.38907	0.00377485
GRMZM2G092174	1.1773	4.65817	8.38631	0.00378058
GRMZM2G369839	-1.32908	6.99834	8.38609	0.00378104
GRMZM2G175861	7.32821	-0.488267	8.38594	0.00378135
GRMZM2G340257	1.96807	1.61593	8.38364	0.00378613
GRMZM2G324248	1.40232	3.45732	8.37622	0.00380163
GRMZM2G320167	-2.34644	1.51369	8.37221	0.00381002
AC233788.2_FG003	3.8754	0.281547	8.37101	0.00381255
GRMZM2G007801	0.916888	5.67851	8.36729	0.00382035
GRMZM2G091456	-1.2531	4.16627	8.36265	0.00383012
GRMZM2G117057	2.19462	4.63553	8.36235	0.00383074
GRMZM5G843584	7.01923	-0.745841	8.36159	0.00383236
GRMZM2G093125	-3.11188	2.83418	8.35256	0.00385144
GRMZM2G162336	6.84443	0.694845	8.33955	0.00387912
GRMZM2G472453	-1.64753	6.90176	8.33316	0.00389278
GRMZM2G048154	-1.27183	5.28336	8.33289	0.00389336
GRMZM2G099337	1.84478	7.05007	8.32457	0.00391124
GRMZM2G075315	1.84464	6.84282	8.32392	0.00391264
GRMZM2G110582	2.20491	5.94074	8.31975	0.00392163
GRMZM2G079949	-1.52661	5.96993	8.31865	0.00392401
GRMZM2G179268	2.0128	2.55194	8.3164	0.00392888
GRMZM2G003794	-1.16942	4.7539	8.31286	0.00393654
GRMZM2G448715	-1.63987	2.95344	8.30678	0.00394974
GRMZM2G372961	3.86218	0.284493	8.30623	0.00395093
GRMZM2G122687	-2.77477	1.4658	8.30325	0.00395741
GRMZM2G108076	1.28724	7.382	8.2991	0.00396647
GRMZM2G132898	-1.05746	5.53337	8.29391	0.00397783
GRMZM2G146472	1.22854	8.08438	8.29141	0.00398331
GRMZM2G060986	-4.82934	3.19826	8.28841	0.00398989
GRMZM2G366622	4.93167	-2.13814	8.28797	0.00399086
GRMZM2G086231	2.31811	3.87578	8.28519	0.00399696
GRMZM2G365282	2.32687	2.04709	8.28503	0.00399733
GRMZM2G105173	3.78327	2.45121	8.28078	0.00400668
GRMZM2G019612	-3.24342	1.10945	8.2796	0.00400929
GRMZM2G419455	6.16819	3.52833	8.27929	0.00400997
GRMZM5G895349	6.85624	-0.8783	8.27891	0.00401082
GRMZM2G011034	7.09531	-0.689786	8.27845	0.00401184
AC186431.5_FG001	4.60374	-1.20062	8.27782	0.00401322
GRMZM2G124026	-1.18896	5.34442	8.27501	0.00401945
GRMZM2G330302	0.868008	6.33608	8.27183	0.0040265
GRMZM2G181227	1.56232	5.27473	8.26082	0.00405099
GRMZM2G021095	2.89482	0.524002	8.25815	0.00405694
GRMZM2G062554	1.32912	5.33068	8.25724	0.00405899
GRMZM2G159641	-1.2482	4.63451	8.25444	0.00406525
GRMZM2G438202	-1.29521	4.90772	8.25153	0.00407177
GRMZM2G447632	-1.60944	5.44741	8.24975	0.00407576
GRMZM2G081582	-1.22437	7.5215	8.24931	0.00407675
GRMZM2G074267	-1.01436	5.36036	8.24755	0.00408071
GRMZM2G017290	5.81808	2.76559	8.24576	0.00408473
GRMZM2G416484	1.14262	6.89737	8.24178	0.0040937
GRMZM2G113967	1.98388	6.87808	8.23543	0.00410805
GRMZM2G531719	-5.0477	-2.02493	8.22859	0.00412355
GRMZM2G000741	1.1305	5.29767	8.22856	0.00412363
GRMZM2G535623	-3.20267	0.612485	8.22826	0.0041243
GRMZM2G018992	-1.48373	3.95026	8.22711	0.00412693
GRMZM2G047956	7.77227	2.83132	8.22531	0.00413102
GRMZM2G471733	-1.15599	4.28243	8.22251	0.0041374
GRMZM2G113794	-1.53577	4.00206	8.22152	0.00413965
GRMZM2G076468	-1.58564	4.51219	8.21674	0.00415058
GRMZM2G163494	-3.11228	0.0329782	8.21628	0.00415162
AC214817.3_FG007	7.39991	-0.433341	8.21378	0.00415735
GRMZM2G055320	-1.22347	6.85415	8.21058	0.00416467
GRMZM2G035755	3.72504	-1.24006	8.21026	0.00416541
GRMZM2G060194	-1.75566	3.50889	8.20461	0.0041784
AC199526.5_FG001	-8.10766	0.23367	8.20188	0.0041847
GRMZM2G443291	7.01473	-0.74884	8.20159	0.00418536
GRMZM2G349834	-4.87185	-2.11764	8.19738	0.0041951
GRMZM2G301738	3.71114	2.09477	8.19717	0.00419558
GRMZM2G035890	3.23887	6.18896	8.19581	0.00419872
GRMZM2G074414	1.69662	3.45082	8.19503	0.00420052
GRMZM2G035503	-0.86362	6.46812	8.19448	0.0042018
GRMZM2G150260	-5.60096	-1.73336	8.19372	0.00420356
GRMZM2G046933	1.85992	2.36155	8.18873	0.00421515
GRMZM2G399826	-2.26208	0.861216	8.18768	0.00421758
GRMZM2G154574	1.18034	5.07242	8.18753	0.00421793
GRMZM2G144648	-1.13517	7.09653	8.18546	0.00422274
GRMZM2G012806	6.98226	-0.775222	8.17696	0.00424258
GRMZM2G025817	6.98274	-0.774904	8.17667	0.00424326
GRMZM2G001243	1.44777	5.11534	8.17406	0.00424938
GRMZM2G108138	0.95945	6.83712	8.17118	0.00425611
GRMZM2G505380	2.04129	3.83958	8.16734	0.00426515
GRMZM2G064868	1.54261	6.69941	8.16618	0.00426786
AC226225.1_FG008	6.82776	-0.902188	8.16208	0.00427753
GRMZM2G010892	1.62628	3.45435	8.1618	0.00427818
AC210050.3_FG006	-7.14842	-0.596143	8.15646	0.00429081
GRMZM2G105682	-2.11092	5.96186	8.15611	0.00429164
GRMZM2G001898	1.48768	7.97186	8.15535	0.00429344
GRMZM2G147503	-2.83748	3.8847	8.14583	0.00431604
AC234161.1_FG002	-4.92175	3.51662	8.14266	0.00432359
AC184170.4_FG002	7.89848	0.00161569	8.14126	0.00432693
GRMZM2G136765	1.55489	5.41583	8.13807	0.00433455
GRMZM2G037614	1.69013	6.0824	8.13587	0.00433979
GRMZM2G099207	-1.15321	6.22764	8.13473	0.00434253
GRMZM2G018044	-2.08785	3.82847	8.13388	0.00434456
GRMZM2G014055	3.58627	3.39148	8.13243	0.00434805
GRMZM2G023840	-1.02589	6.49896	8.12908	0.00435609
GRMZM5G874697	-1.91547	4.73676	8.1252	0.00436542
GRMZM2G075496	-1.13432	4.35766	8.12431	0.00436756
GRMZM2G170558	7.42513	-0.411779	8.12297	0.00437079
GRMZM5G846343	2.1461	1.13064	8.12291	0.00437093
GRMZM5G864526	5.138	1.89511	8.1222	0.00437264
GRMZM2G080917	1.00245	5.14587	8.12092	0.00437573
GRMZM2G137558	0.874338	6.7861	8.11865	0.00438122
GRMZM2G152279	7.55391	-0.301936	8.11694	0.00438536
GRMZM5G845280	-7.65306	-0.18799	8.11559	0.00438861
GRMZM2G073725	-1.12945	8.63779	8.1143	0.00439175
GRMZM2G359320	-5.24408	-1.92721	8.11037	0.00440128
GRMZM2G072280	3.28284	-0.424078	8.10992	0.00440236
GRMZM2G139462	2.23907	2.85875	8.10798	0.00440709
GRMZM2G404249	-4.82178	-2.14511	8.10665	0.0044103
GRMZM2G032905	4.63748	2.66149	8.10552	0.00441307
GRMZM2G097812	0.833176	6.14525	8.10166	0.00442246
GRMZM5G863596	2.29758	4.16302	8.10164	0.00442252
GRMZM2G392554	-9.57188	1.57706	8.10138	0.00442315
GRMZM2G090584	-0.949079	7.18483	8.09989	0.0044268
GRMZM2G121621	-1.58499	2.94525	8.0985	0.00443019
GRMZM2G107092	-1.5166	4.55095	8.09679	0.00443438
GRMZM2G359331	-1.46393	4.52167	8.09475	0.00443936
GRMZM2G052658	1.10479	5.94417	8.09459	0.00443976
GRMZM2G170388	-2.42725	2.21087	8.09408	0.004441
GRMZM2G094074	-1.40737	4.34612	8.09389	0.00444148
GRMZM2G448834	-1.33761	5.34269	8.08423	0.0044652
GRMZM2G086346	7.47099	-0.366098	8.08214	0.00447036
GRMZM2G024823	-1.06433	6.13548	8.08121	0.00447267
GRMZM2G127224	-2.55874	1.60765	8.07871	0.00447883
GRMZM2G001541	-1.71852	2.42135	8.07804	0.00448048
GRMZM6G326542	-1.16371	5.19202	8.07779	0.00448111
GRMZM2G016184	-0.89393	5.39687	8.07488	0.00448831
GRMZM2G340313	-1.88493	4.68779	8.06992	0.00450062
GRMZM2G005454	-1.61992	2.55364	8.06951	0.00450163
AC214602.3_FG012	1.8945	3.54869	8.06835	0.00450452
GRMZM5G870592	3.32172	-0.827577	8.06043	0.00452425
GRMZM2G316904	-5.17147	-1.96019	8.05631	0.00453456
GRMZM2G090435	-2.36196	3.10215	8.0549	0.00453808
GRMZM2G001663	0.961759	6.38556	8.05344	0.00454173
GRMZM2G119675	-0.975437	7.24258	8.05324	0.00454224
GRMZM2G067929	-6.44592	2.65722	8.04866	0.00455374
AC194402.2_FG003	7.80793	-0.0792814	8.04336	0.00456709
GRMZM2G397261	1.23366	5.39971	8.04119	0.00457256
GRMZM2G467893	1.96254	5.55438	8.04114	0.00457268
GRMZM2G407626	-3.24092	0.929793	8.0352	0.0045877
GRMZM2G021998	-5.2215	-1.9288	8.03347	0.00459207
AC217293.3_FG007	-1.70933	4.17762	8.03346	0.00459211
GRMZM2G127308	-1.49857	5.46161	8.03157	0.00459689
GRMZM2G347743	-1.11023	5.8305	8.02976	0.00460148
GRMZM2G358153	3.00629	5.73889	8.02798	0.00460602
GRMZM2G059549	-7.31098	-0.482194	8.02761	0.00460696
GRMZM2G106903	0.997649	5.28518	8.02592	0.00461127
GRMZM2G027495	1.31545	5.41801	8.0233	0.00461794
GRMZM2G359929	-1.19945	5.74835	8.02182	0.0046217
GRMZM2G059088	5.5217	-1.81936	8.02118	0.00462334
GRMZM2G346312	8.53282	4.53992	8.017	0.00463402
GRMZM2G441347	-1.18879	8.18095	8.01669	0.00463481
GRMZM2G106026	-4.39234	0.245235	8.0164	0.00463557
GRMZM2G012160	2.0623	7.25452	8.01483	0.00463958
GRMZM2G163594	7.44452	4.19787	8.01428	0.00464099
GRMZM2G081668	-8.48939	3.7723	8.0106	0.00465044
AC195230.2_FG003	-5.1451	-1.98077	8.00984	0.00465237
GRMZM2G112154	-4.25579	-1.25436	8.00678	0.00466026
GRMZM2G333775	2.38927	1.36577	8.00534	0.00466395
GRMZM2G148485	1.6276	3.36476	8.00429	0.00466667
GRMZM2G430052	-1.11022	4.86893	8.00076	0.00467576
GRMZM2G326222	-2.49955	1.87308	8.00041	0.00467669
GRMZM2G104286	2.70459	-0.533278	7.9977	0.00468367
GRMZM2G476699	1.31518	4.95866	7.99768	0.00468374
GRMZM2G012041	0.920946	5.95477	7.99646	0.00468688
GRMZM2G130079	-0.800336	6.15822	7.99471	0.00469143
GRMZM2G056469	-3.10187	2.46589	7.99429	0.0046925
GRMZM2G453963	6.79428	-0.929333	7.9937	0.00469404
GRMZM5G889719	-2.8475	1.93545	7.989	0.00470623
GRMZM2G703223	6.87115	-0.868643	7.98825	0.0047082
GRMZM2G063216	-1.17859	5.05362	7.98674	0.00471212
GRMZM2G089596	1.5695	5.2078	7.98618	0.00471357
GRMZM2G418899	3.84908	0.0968083	7.98399	0.00471927
GRMZM2G439195	-4.39376	1.14054	7.97953	0.00473091
GRMZM2G105400	1.5566	4.06641	7.97888	0.00473261
GRMZM2G084597	6.61936	-1.06347	7.97176	0.00475126
GRMZM2G180903	5.43913	4.38698	7.96467	0.00476993
AC194878.3_FG001	-7.63034	-0.207131	7.9639	0.00477194
GRMZM2G383778	6.75339	-0.961183	7.96293	0.0047745
GRMZM2G144707	-1.15233	4.05722	7.96147	0.00477837
GRMZM2G052467	-2.43629	1.14263	7.96014	0.00478187
GRMZM5G866121	4.65982	-0.463525	7.9528	0.00480131
GRMZM2G418711	6.46503	-1.18489	7.94922	0.0048108
GRMZM2G075283	3.37561	5.21059	7.94609	0.00481913
GRMZM2G304897	1.24393	5.9717	7.94415	0.00482432
GRMZM2G070659	1.44166	8.32638	7.93964	0.00483634
GRMZM2G379929	1.33577	4.23219	7.9387	0.00483886
GRMZM2G087507	4.95153	1.12782	7.93498	0.00484882
GRMZM2G412229	1.67512	3.23979	7.93149	0.00485818
zma-MIR169m	3.1735	-0.747286	7.93046	0.00486094
GRMZM2G157505	0.964867	5.51425	7.92734	0.00486933
GRMZM2G305446	4.08287	-0.607071	7.92599	0.00487297
GRMZM2G134045	0.92676	5.69552	7.92401	0.00487831
GRMZM2G170969	-1.52806	6.70542	7.92115	0.00488602
GRMZM2G702163	-3.26503	-0.95834	7.91921	0.00489127
GRMZM2G075056	6.57447	-1.09756	7.91786	0.00489492
GRMZM2G702490	1.62776	7.33936	7.91739	0.00489619
GRMZM2G125424	-0.90521	5.63611	7.91585	0.00490035
GRMZM2G108032	-1.60721	4.47348	7.91255	0.0049093
GRMZM2G004835	-1.19955	5.89515	7.9042	0.00493202
GRMZM5G820401	1.48643	2.76444	7.90385	0.00493296
GRMZM2G159759	-0.948023	6.87641	7.89691	0.00495192
GRMZM2G148229	-0.802837	5.84034	7.89003	0.00497081
GRMZM2G078946	-9.29795	1.31575	7.88925	0.00497294
GRMZM2G444845	-1.71319	5.9508	7.88541	0.00498351
GRMZM2G041694	-7.29669	-0.492421	7.88191	0.00499318
GRMZM2G055898	2.0207	7.37506	7.87672	0.00500752
GRMZM2G099317	1.08149	6.71772	7.87111	0.00502309
GRMZM2G152123	-2.03679	4.06433	7.87096	0.0050235
GRMZM2G362778	6.07787	1.23016	7.86655	0.00503577
GRMZM2G135713	-2.33485	2.5827	7.86645	0.00503604
GRMZM2G176506	1.69981	4.72775	7.8655	0.00503869
GRMZM2G453565	1.23396	4.69702	7.86225	0.00504776
GRMZM2G141026	-3.43542	3.40109	7.86073	0.00505199
GRMZM2G070837	-3.94845	-1.45753	7.85753	0.00506095
GRMZM2G181519	0.951605	5.17741	7.85596	0.00506533
GRMZM2G300672	-6.24833	1.57731	7.85436	0.00506984
GRMZM2G373887	8.1349	0.214291	7.85194	0.00507663
GRMZM5G874568	-1.71557	2.54273	7.85003	0.00508198
GRMZM2G453296	7.80121	-0.0782671	7.84937	0.00508385
GRMZM2G160460	1.2435	6.27884	7.8469	0.00509078
GRMZM2G051197	3.07972	-0.584027	7.84673	0.00509127
GRMZM2G701791	6.72819	-0.976981	7.84602	0.00509326
GRMZM2G069008	-1.09556	5.22326	7.84527	0.00509539
GRMZM2G044038	2.43582	8.41095	7.8436	0.0051001
GRMZM2G018275	-1.37476	6.74895	7.83897	0.00511318
GRMZM2G456149	6.39894	1.10376	7.83703	0.00511868
GRMZM2G125853	2.17508	5.08791	7.83583	0.00512205
GRMZM2G080387	-2.21262	0.6013	7.83398	0.00512731
GRMZM2G031733	-3.49137	0.147808	7.8333	0.00512923
GRMZM2G119322	3.62673	1.3098	7.83178	0.00513356
AC217264.3_FG001	6.56177	-1.11236	7.83172	0.00513372
GRMZM2G108694	-3.31638	0.907779	7.82901	0.00514143
GRMZM5G829544	-1.16066	4.32453	7.82863	0.0051425
GRMZM2G701576	6.52398	-1.13493	7.82683	0.00514763
GRMZM2G044383	-2.26493	4.90802	7.8267	0.00514799
GRMZM2G700716	3.97505	-0.583987	7.82654	0.00514845
GRMZM2G437675	2.93888	1.85973	7.82378	0.00515633
GRMZM2G089562	1.57914	4.60411	7.81964	0.00516814
GRMZM2G123094	-1.51406	3.13148	7.81636	0.00517755
GRMZM2G178025	-0.954901	6.92919	7.81531	0.00518056
GRMZM2G067238	-1.81929	5.35344	7.81443	0.00518308
AC205274.3_FG001	5.42024	2.05647	7.81342	0.00518597
GRMZM2G445057	1.89969	4.52892	7.8134	0.00518602
GRMZM2G116140	-0.958384	5.29172	7.81296	0.00518729
GRMZM2G050730	-0.917596	5.39164	7.80841	0.00520037
GRMZM2G160812	-7.0465	-0.691819	7.80706	0.00520426
GRMZM2G014458	7.57422	-0.28403	7.80043	0.00522337
GRMZM2G347056	-0.948588	8.62288	7.79991	0.00522488
GRMZM2G157343	-7.03361	-0.678605	7.79735	0.0052323
GRMZM5G878490	1.60642	2.97383	7.7946	0.00524025
GRMZM2G061495	4.78249	-2.20945	7.79225	0.00524708
GRMZM2G703772	6.5219	-1.13616	7.79189	0.00524814
GRMZM2G046316	-1.26837	4.73576	7.79071	0.00525157
GRMZM2G113135	-0.930438	5.38902	7.78899	0.00525656
GRMZM2G122543	1.40228	3.70596	7.78584	0.00526574
GRMZM2G036455	4.91188	2.86654	7.78309	0.00527375
GRMZM2G529859	-5.68156	-1.65058	7.78147	0.00527847
GRMZM2G046900	-1.02545	6.0201	7.7812	0.00527926
GRMZM2G086577	-1.86104	5.49373	7.7782	0.00528804
GRMZM2G029863	-1.5036	7.30436	7.7746	0.00529859
GRMZM2G029048	-1.21537	9.01436	7.77455	0.00529875
GRMZM2G117198	-1.12185	10.5987	7.77049	0.00531065
GRMZM2G435536	6.67423	-1.02316	7.76794	0.00531816
GRMZM2G481353	3.30394	1.49891	7.76679	0.00532155
GRMZM2G474555	-0.973168	5.5556	7.76453	0.00532821
GRMZM2G138997	1.81436	3.77012	7.76088	0.00533898
AC220970.4_FG002	-1.50603	3.98429	7.75867	0.00534553
GRMZM2G368491	-1.32943	5.68913	7.75374	0.00536014
GRMZM2G157153	8.5294	0.581835	7.75318	0.00536181
GRMZM2G088121	-3.90491	-0.89889	7.74569	0.00538408
AC217841.3_FG001	6.51982	-1.13739	7.74394	0.00538932
AC207652.3_FG001	1.20197	4.60661	7.74045	0.00539975
GRMZM2G117369	1.04547	6.01134	7.73909	0.00540379
GRMZM2G006753	7.74881	2.6091	7.73859	0.00540529
GRMZM2G146012	-1.03632	4.43197	7.73829	0.00540621
GRMZM2G136680	1.41314	3.81712	7.73787	0.00540744
GRMZM2G074040	2.74654	0.466873	7.73396	0.00541917
GRMZM2G008367	-1.80625	3.05651	7.73266	0.00542309
GRMZM5G800925	1.19647	5.85449	7.7312	0.00542746
GRMZM2G093270	-1.06015	5.86564	7.73112	0.0054277
GRMZM2G145158	2.69567	1.82665	7.72474	0.00544693
GRMZM2G147774	4.26295	2.61295	7.72436	0.00544808
GRMZM2G472905	6.43736	-1.20102	7.72063	0.00545932
GRMZM2G156006	-3.47607	-0.807171	7.71763	0.00546841
GRMZM2G068989	4.29291	0.981623	7.71664	0.00547142
GRMZM2G118992	1.42484	3.92048	7.7139	0.00547971
GRMZM2G376105	-5.11642	-1.98465	7.71178	0.00548616
GRMZM2G134066	-5.11642	-1.98465	7.71178	0.00548616
GRMZM2G423972	-4.99733	2.42628	7.71172	0.00548633
GRMZM2G416750	-1.52938	2.58178	7.70896	0.00549475
GRMZM2G041645	-1.67007	2.10159	7.7039	0.00551015
GRMZM5G887647	1.10125	4.36735	7.70162	0.00551714
GRMZM2G421500	1.3515	4.88581	7.70086	0.00551946
GRMZM2G165098	-1.31298	8.87076	7.69867	0.00552615
GRMZM2G047637	-1.54127	3.49753	7.6969	0.00553158
GRMZM2G013546	-1.74864	2.56932	7.69666	0.00553232
GRMZM2G019183	1.57304	8.36043	7.69356	0.00554182
GRMZM2G120475	6.76327	-0.948936	7.69097	0.00554977
GRMZM2G092672	-2.67936	0.0770568	7.68919	0.00555526
GRMZM2G473511	2.01449	2.30578	7.68869	0.00555679
GRMZM2G028397	1.4745	5.26734	7.68601	0.00556505
GRMZM2G067600	2.55761	0.454316	7.68569	0.00556603
GRMZM2G420883	-1.24384	4.35115	7.68491	0.00556843
GRMZM2G159285	-1.29963	7.27326	7.68361	0.00557245
GRMZM2G092793	2.80697	1.94939	7.67957	0.00558496
GRMZM2G011236	-3.82264	-0.244607	7.67746	0.00559149
GRMZM5G862540	-1.38169	8.43649	7.67733	0.00559189
GRMZM2G056546	6.8806	1.473	7.67615	0.00559555
GRMZM2G173668	6.80009	-0.925633	7.67447	0.00560074
GRMZM2G465833	1.1226	8.22602	7.67215	0.00560797
GRMZM2G024697	7.27373	-0.541227	7.67018	0.00561407
GRMZM2G403454	6.38177	-1.24111	7.66985	0.0056151
GRMZM2G168474	4.59822	3.66273	7.66978	0.00561534
GRMZM2G353921	-4.84208	-2.13717	7.66896	0.00561789
GRMZM5G802679	-7.07863	-0.67709	7.66867	0.00561877
GRMZM2G102560	1.29216	7.67438	7.66844	0.00561951
GRMZM2G102382	1.18129	5.28252	7.66592	0.00562735
GRMZM2G044359	0.964005	5.98886	7.6622	0.00563898
GRMZM2G143640	2.18579	1.36825	7.66185	0.00564006
GRMZM2G123322	3.13442	0.393553	7.6614	0.00564149
GRMZM2G451769	-1.7609	2.93568	7.66116	0.00564223
GRMZM2G132693	-1.89694	5.03729	7.65965	0.00564694
GRMZM2G077034	2.49252	4.90811	7.65862	0.00565018
GRMZM2G104260	3.65984	-0.684591	7.6584	0.00565085
GRMZM2G104325	-0.986717	6.87882	7.65564	0.00565952
GRMZM5G813795	6.47167	-1.17322	7.6446	0.00569425
AC200876.4_FG003	6.56031	-1.10603	7.63974	0.00570961
GRMZM2G177631	-1.483	8.74695	7.63804	0.00571501
GRMZM2G092497	1.0496	4.92561	7.635	0.00572465
GRMZM2G141473	1.55555	8.1161	7.63401	0.00572778
GRMZM2G017709	-2.48084	1.04856	7.63377	0.00572855
GRMZM2G013264	4.75854	0.435505	7.6322	0.00573353
GRMZM2G306032	-2.28713	2.35211	7.62704	0.00574997
AC212835.3_FG008	3.16997	0.941731	7.61989	0.00577281
GRMZM2G062037	-4.75529	-2.1739	7.61988	0.00577282
GRMZM2G169580	-1.56148	3.15791	7.61201	0.00579809
GRMZM2G325139	-7.3663	-0.441053	7.61103	0.00580122
GRMZM2G081529	-1.55278	7.78861	7.60605	0.00581727
GRMZM2G010348	-0.843266	6.18961	7.60605	0.00581728
GRMZM2G081285	-2.46586	2.63401	7.60601	0.00581739
GRMZM2G105466	-0.870605	5.95643	7.60468	0.00582171
GRMZM2G074017	2.22697	6.569	7.60214	0.00582992
GRMZM2G035557	1.60756	4.82331	7.59805	0.00584316
GRMZM2G075988	-2.25216	0.226678	7.59736	0.00584538
GRMZM2G046885	6.3287	-1.27963	7.59448	0.00585473
GRMZM2G157113	2.67972	6.66878	7.5943	0.00585532
AC204887.4_FG003	6.54256	-1.12387	7.58882	0.00587313
GRMZM2G089640	1.07535	4.48846	7.5854	0.00588431
GRMZM5G886785	0.825604	6.41531	7.58387	0.00588929
GRMZM2G481005	3.20142	4.622	7.58085	0.00589915
GRMZM2G061912	-1.20729	5.85609	7.57981	0.00590257
GRMZM2G172442	-0.776824	5.88432	7.57288	0.00592531
GRMZM2G007195	-1.067	8.15385	7.57151	0.00592979
GRMZM2G426125	1.30299	4.3421	7.56955	0.00593627
GRMZM2G153103	-1.16658	5.06888	7.56707	0.00594445
GRMZM2G313101	1.24973	3.96881	7.5656	0.00594929
GRMZM2G050961	-2.25439	3.0916	7.5625	0.00595952
GRMZM2G031323	-3.14544	0.577943	7.55654	0.00597926
GRMZM2G704444	6.33811	-1.27434	7.55444	0.00598625
GRMZM2G125738	4.92111	-2.142	7.55337	0.0059898
GRMZM2G115658	-2.42673	2.16185	7.55236	0.00599317
GRMZM2G079790	6.58783	2.82277	7.54951	0.00600262
GRMZM2G043310	0.917969	6.60118	7.54932	0.00600329
GRMZM2G087059	1.65849	2.24809	7.548	0.00600767
GRMZM2G026184	6.2785	-1.31648	7.54093	0.00603128
GRMZM2G093755	0.925343	4.87062	7.53993	0.00603464
GRMZM2G115916	6.27606	-1.31783	7.53451	0.00605283
GRMZM2G412601	-1.78753	4.23405	7.5312	0.00606396
GRMZM2G092427	-2.88241	0.728574	7.53032	0.00606692
GRMZM2G103847	-1.34863	3.82066	7.52911	0.00607097
GRMZM2G111593	-1.07678	4.18023	7.52777	0.0060755
GRMZM2G109914	1.87281	1.97202	7.52394	0.00608842
GRMZM2G039445	1.82873	3.39434	7.51906	0.00610494
GRMZM2G026015	-5.64951	-1.68998	7.51854	0.00610673
GRMZM2G179349	2.64002	2.76244	7.51697	0.00611205
GRMZM2G077711	1.7817	3.71818	7.5127	0.00612656
GRMZM2G059556	-0.767568	6.20527	7.50852	0.00614079
GRMZM2G372477	2.68582	2.51661	7.50834	0.0061414
GRMZM2G083755	0.926544	5.31043	7.50766	0.00614371
GRMZM2G061833	-4.95214	2.66198	7.50371	0.0061572
GRMZM2G514986	-7.89911	0.0286895	7.50317	0.00615906
GRMZM2G460861	-2.46629	4.48445	7.50193	0.00616328
GRMZM5G813363	1.68617	3.34009	7.49726	0.00617928
GRMZM2G051151	1.39952	6.18636	7.49684	0.00618072
AC229993.1_FG009	3.60884	1.74309	7.49648	0.00618197
GRMZM2G156794	-7.40433	-0.410452	7.49461	0.00618841
GRMZM2G174031	-4.06903	-0.0505244	7.49415	0.00618996
GRMZM2G167860	3.625	-0.307047	7.49336	0.00619269
GRMZM2G145360	1.03927	4.79204	7.48905	0.00620752
GRMZM2G004377	1.75577	8.54244	7.48589	0.00621843
GRMZM2G007729	-2.16296	4.72451	7.48434	0.0062238
GRMZM2G362410	1.44737	3.95037	7.48401	0.00622492
GRMZM2G436304	4.6072	-0.536105	7.48277	0.0062292
GRMZM2G366953	3.66916	-1.23371	7.4763	0.00625165
GRMZM2G069911	1.71521	7.72853	7.47451	0.00625785
AC148152.3_FG001	-3.0757	2.30558	7.47368	0.00626075
GRMZM2G082998	-1.02221	4.22396	7.47334	0.00626191
GRMZM2G120517	0.867648	5.7233	7.47204	0.00626645
GRMZM2G098187	1.53466	5.94775	7.47008	0.00627328
GRMZM2G026546	6.22142	-1.35707	7.46874	0.00627795
GRMZM2G057749	-2.20412	1.71859	7.46841	0.00627911
GRMZM2G091373	-7.19573	-0.546765	7.46641	0.00628609
GRMZM2G172443	-6.91896	-0.804234	7.46258	0.00629947
GRMZM2G443762	-2.725	-0.271532	7.46218	0.00630085
GRMZM2G098370	-1.07144	4.97165	7.45914	0.00631153
GRMZM2G337581	7.24675	-0.56409	7.45837	0.00631422
GRMZM2G144744	-0.857521	6.50687	7.45831	0.00631442
GRMZM2G028986	-1.42127	7.51399	7.45553	0.00632418
GRMZM2G001696	1.67763	3.51797	7.45519	0.00632537
GRMZM2G008047	-3.6881	-0.643548	7.45275	0.00633396
GRMZM2G002815	-3.99937	0.405302	7.44996	0.00634378
GRMZM2G114322	-1.22639	4.93649	7.44744	0.00635268
GRMZM2G149277	-8.65208	0.726305	7.44468	0.00636242
GRMZM2G152328	-1.22468	5.66821	7.44322	0.0063676
GRMZM2G023081	0.843717	6.64567	7.44007	0.00637873
GRMZM2G057672	-1.55696	2.62937	7.44001	0.00637894
GRMZM2G117365	-2.16193	2.91094	7.43743	0.00638811
GRMZM2G048497	-1.12015	4.78112	7.4328	0.00640458
GRMZM2G438243	-1.09925	5.32563	7.43152	0.00640913
GRMZM2G177050	-1.93108	5.77149	7.43079	0.00641172
GRMZM2G041055	4.87077	3.95281	7.4275	0.00642346
GRMZM2G160400	-1.98804	1.5296	7.42707	0.00642498
GRMZM2G107715	5.84497	1.04651	7.42418	0.0064353
GRMZM2G013630	-5.31018	-1.89962	7.42195	0.0064433
GRMZM2G067156	-1.26101	5.50935	7.42183	0.00644373
GRMZM2G415228	2.08471	2.09289	7.42015	0.00644975
GRMZM2G149326	6.67403	0.602387	7.41993	0.00645052
zma-MIR156e	4.67241	-0.0208103	7.41948	0.00645214
GRMZM2G352132	-1.21126	5.93598	7.41881	0.00645454
GRMZM2G361693	-0.851516	6.00419	7.4186	0.00645529
GRMZM2G032807	-1.1735	6.51251	7.418	0.00645745
GRMZM2G144180	-1.05208	5.91352	7.4161	0.00646428
GRMZM2G166364	3.58254	-0.113382	7.41518	0.00646758
GRMZM2G122654	5.34255	2.57179	7.40915	0.0064893
GRMZM2G021635	-0.787395	6.42005	7.40898	0.0064899
GRMZM2G064250	6.26869	-1.32189	7.40861	0.00649125
GRMZM2G306070	-4.86739	-2.12757	7.40636	0.00649938
GRMZM2G150691	-2.12837	5.51365	7.40629	0.00649961
GRMZM2G150172	-0.985023	5.08995	7.40565	0.00650193
GRMZM2G058481	-1.81744	1.53502	7.40178	0.00651593
GRMZM2G003762	1.15397	9.2179	7.40082	0.0065194
GRMZM2G029824	2.04818	3.18258	7.40013	0.00652191
GRMZM2G016605	1.09753	5.5402	7.39746	0.00653159
GRMZM2G166687	6.39766	-1.23203	7.39059	0.00655661
GRMZM2G140909	4.65605	-0.060955	7.38993	0.00655902
GRMZM2G454176	1.99516	2.7694	7.38911	0.006562
GRMZM2G047546	-6.43282	2.87408	7.38754	0.00656772
GRMZM2G373779	3.79107	-1.71461	7.38515	0.00657647
GRMZM2G113191	3.7075	-1.28933	7.3835	0.00658248
GRMZM2G700321	-2.40258	0.413032	7.38218	0.00658731
GRMZM2G700662	-7.03362	-0.67937	7.38183	0.00658862
GRMZM2G700576	6.41613	-1.22142	7.3795	0.00659716
GRMZM2G132591	1.75532	4.37011	7.3794	0.00659751
GRMZM2G101024	-4.271	5.1454	7.37837	0.00660131
GRMZM2G064521	-6.50151	-1.08005	7.37315	0.00662047
GRMZM2G465598	6.46515	-1.17699	7.37079	0.00662917
GRMZM2G474088	-1.57633	3.29062	7.36804	0.00663933
GRMZM2G443256	-7.95686	0.0798475	7.36654	0.00664487
GRMZM2G043493	-2.14209	4.10971	7.36622	0.00664606
GRMZM2G386914	6.86857	-0.864824	7.36237	0.00666028
GRMZM2G085198	-1.09187	6.18558	7.36038	0.00666767
GRMZM2G373958	-8.76252	0.801696	7.35446	0.00668965
GRMZM2G056513	-1.44292	4.88657	7.3543	0.00669026
AC199526.5_FG002	-1.59209	10.3088	7.35415	0.00669081
GRMZM2G141810	3.45845	-0.685925	7.34679	0.00671827
GRMZM2G407032	-4.83215	-2.13326	7.34597	0.00672134
GRMZM2G001551	1.25532	3.39298	7.34471	0.00672604
GRMZM2G038436	-1.91114	3.02014	7.34316	0.00673182
GRMZM2G079956	-1.9272	7.76354	7.34198	0.00673625
GRMZM2G306357	1.24271	3.96878	7.34113	0.00673945
GRMZM2G100920	-3.30602	0.70389	7.34076	0.00674082
GRMZM2G089365	-1.03239	6.18628	7.34064	0.00674129
GRMZM2G122816	3.24329	-0.641949	7.33786	0.00675173
GRMZM2G084942	-1.07699	6.40653	7.33703	0.00675485
GRMZM2G575566	1.51768	6.28521	7.33689	0.00675537
GRMZM2G157422	0.860266	6.20082	7.3361	0.00675835
GRMZM2G501099	-3.5613	-0.75305	7.33466	0.00676375
GRMZM2G479885	-1.15527	8.652	7.33146	0.00677578
GRMZM2G051836	-6.78279	-0.904649	7.32767	0.00679011
GRMZM2G059117	-1.65678	3.72831	7.32735	0.00679129
AC233899.1_FG005	-1.81177	1.79187	7.3195	0.00682102
GRMZM2G022181	-1.62498	4.73632	7.31902	0.00682287
AC214353.3_FG003	4.44163	-2.35873	7.31709	0.00683018
GRMZM2G129150	1.16744	5.48139	7.31699	0.00683059
GRMZM2G044537	-2.15936	2.06736	7.31334	0.00684445
GRMZM2G700866	5.56764	-1.7846	7.31252	0.00684758
GRMZM2G071089	-1.29351	6.4854	7.31111	0.00685294
GRMZM2G337387	4.44751	-2.35655	7.3089	0.00686139
GRMZM2G367631	-6.88895	-0.823993	7.30838	0.00686338
GRMZM2G022242	-2.05062	2.26378	7.3083	0.00686368
GRMZM2G051427	-8.24107	0.320946	7.30585	0.00687303
GRMZM2G068455	-1.03607	4.38516	7.3035	0.00688206
GRMZM5G860761	-2.24	3.7373	7.3029	0.00688435
GRMZM2G450445	3.26198	0.341674	7.29948	0.00689748
GRMZM2G149624	3.43593	1.03372	7.29915	0.00689872
GRMZM2G391596	1.17188	5.65399	7.29818	0.00690245
GRMZM2G107711	-1.07747	4.63998	7.29526	0.00691366
GRMZM2G180930	-0.968526	6.74439	7.29457	0.00691632
GRMZM2G546175	-6.83776	-0.870782	7.29185	0.00692682
GRMZM2G022866	-1.39003	3.52639	7.29099	0.00693014
GRMZM2G398795	3.25228	0.90009	7.28269	0.00696222
GRMZM2G014975	0.918236	7.88121	7.28226	0.00696391
GRMZM5G825076	11.3594	3.31727	7.28129	0.00696763
GRMZM2G449950	2.46216	1.18272	7.28021	0.00697183
GRMZM2G065928	2.94245	-0.704282	7.28021	0.00697185
GRMZM2G070322	-1.02144	6.94626	7.27779	0.00698124
GRMZM2G145374	-1.44768	4.76449	7.27764	0.00698182
GRMZM2G074871	2.78455	1.77248	7.27588	0.00698866
GRMZM2G035156	-1.46876	3.70152	7.27484	0.00699272
GRMZM2G172264	-3.84886	0.281615	7.2712	0.00700691
GRMZM2G427143	-7.66437	-0.174019	7.27023	0.00701067
GRMZM2G133097	1.27095	3.3059	7.27002	0.00701149
GRMZM5G802395	-5.59888	0.504242	7.26974	0.00701258
GRMZM2G034442	7.41445	1.23075	7.26951	0.00701349
GRMZM2G118628	-1.00877	5.049	7.26622	0.00702634
GRMZM2G054807	-1.03211	5.57184	7.26193	0.00704317
GRMZM2G301961	7.62945	3.55724	7.26067	0.00704808
GRMZM2G025255	1.18491	5.22905	7.25113	0.00708564
GRMZM2G494600	4.58542	-0.525362	7.24771	0.00709913
GRMZM2G126199	-1.26503	4.62315	7.24434	0.00711248
GRMZM2G425920	-3.60081	2.90015	7.24201	0.00712173
GRMZM2G087323	-1.08803	5.54709	7.23681	0.00714239
GRMZM2G405575	-4.98975	1.9525	7.23248	0.00715961
GRMZM5G869482	1.33906	5.74371	7.23143	0.00716382
GRMZM2G022836	-1.87092	2.17536	7.2304	0.00716792
GRMZM2G037644	2.14653	4.15557	7.22961	0.00717108
GRMZM6G199466	-1.42919	4.58601	7.22842	0.00717582
GRMZM2G102183	1.41724	8.37202	7.22819	0.00717676
AC202439.3_FG001	1.72161	3.205	7.22606	0.00718527
GRMZM5G875864	-1.57284	3.767	7.22446	0.00719169
GRMZM2G027217	-1.6785	4.28703	7.2241	0.00719312
GRMZM2G075710	-3.95115	-0.117004	7.22228	0.00720042
GRMZM2G132774	-2.83414	3.73909	7.22188	0.00720204
GRMZM2G020761	3.19317	0.00371686	7.22009	0.00720921
GRMZM2G106945	-1.56467	4.14411	7.21522	0.00722879
GRMZM5G863076	2.3078	1.86425	7.21167	0.00724311
GRMZM2G133738	-2.36754	-0.0447969	7.20889	0.00725433
GRMZM2G033801	6.41511	-1.21379	7.20726	0.00726094
GRMZM2G111017	1.43865	5.98911	7.20712	0.00726148
GRMZM2G013398	1.99569	4.98494	7.20285	0.00727877
[truncated: 37,627 more rows]

## Sheet: Suppl. Dataset 4
Supplementary Dataset 5. SNP and its annotation.
SNP	Chrom	Pos	REF alleles	ALT alleles	Effect	Impact	Gene	Codon_Change	AA_Change
S1_22151456	1	22151456	T	C	5_prime_UTR_variant	MODIFIER	GRMZM5G895573	c.-230T>C	-
S1_22151459	1	22151459	C	T	5_prime_UTR_variant	MODIFIER	GRMZM5G895573	c.-227C>T	-
S1_22151573	1	22151573	T	C	5_prime_UTR_variant	MODIFIER	GRMZM5G895573	c.-113T>C	-
S1_22151846	1	22151846	A	G	intron_variant	MODIFIER	GRMZM5G895573	c.-27+187A>G	-
S1_22151871	1	22151871	G	C	intron_variant	MODIFIER	GRMZM5G895573	c.-27+212G>C	-
S1_22151888	1	22151888	G	A	intron_variant	MODIFIER	GRMZM5G895573	c.-27+229G>A	-
S1_22151929	1	22151929	G	T	intron_variant	MODIFIER	GRMZM5G895573	c.-27+270G>T	-
S1_22152091	1	22152091	C	G	intron_variant	MODIFIER	GRMZM5G895573	c.-27+432C>G	-
S1_22152522	1	22152522	T	C	intron_variant	MODIFIER	GRMZM5G895573	c.-26-458T>C	-
S1_22152940	1	22152940	A	T	intron_variant	MODIFIER	GRMZM5G895573	c.-26-40A>T	-
S1_22152941	1	22152941	G	T	intron_variant	MODIFIER	GRMZM5G895573	c.-26-39G>T	-
S1_22153166	1	22153166	G	C	missense_variant	MODERATE	GRMZM5G895573	c.73G>C	p.Gly25Arg
S1_22153323	1	22153323	G	A	synonymous_variant	LOW	GRMZM5G895573	c.153G>A	p.Ala51Ala
S1_22153441	1	22153441	A	G	intron_variant	MODIFIER	GRMZM5G895573	c.171+100A>G	-
S1_22153603	1	22153603	A	G	intron_variant	MODIFIER	GRMZM5G895573	c.171+262A>G	-
S1_22154300	1	22154300	A	T	intron_variant	MODIFIER	GRMZM5G895573	c.172-122A>T	-
S1_22154328	1	22154328	C	T	intron_variant	MODIFIER	GRMZM5G895573	c.172-94C>T	-
S1_22154454	1	22154454	A	C	synonymous_variant	LOW	GRMZM5G895573	c.204A>C	p.Ile68Ile
S1_22154459	1	22154459	C	G	missense_variant	MODERATE	GRMZM5G895573	c.209C>G	p.Ala70Gly
S1_22154505	1	22154505	T	A	3_prime_UTR_variant	MODIFIER	GRMZM5G895573	c.*15T>A	-
S1_22154522	1	22154522	G	T	3_prime_UTR_variant	MODIFIER	GRMZM5G895573	c.*32G>T	-
S1_122045293	1	122045293	T	C	3_prime_UTR_variant	MODIFIER	AC210517.3_FG003	c.*179T>C	-
S1_122045337	1	122045337	C	G	3_prime_UTR_variant	MODIFIER	AC210517.3_FG003	c.*223C>G	-
S1_213277664	1	213277664	C	T	3_prime_UTR_variant	MODIFIER	GRMZM2G117193	c.*250G>A	-
S1_213277674	1	213277674	C	T	3_prime_UTR_variant	MODIFIER	GRMZM2G117193	c.*240G>A	-
S1_213277762	1	213277762	A	G	3_prime_UTR_variant	MODIFIER	GRMZM2G117193	c.*152T>C	-
S1_213277843	1	213277843	A	G	3_prime_UTR_variant	MODIFIER	GRMZM2G117193	c.*71T>C	-
S1_213277906	1	213277906	T	G	3_prime_UTR_variant	MODIFIER	GRMZM2G117193	c.*8A>C	-
S1_213278038	1	213278038	C	T	missense_variant	MODERATE	GRMZM2G117193	c.1364G>A	p.Gly455Asp
S1_213278202	1	213278202	A	G	synonymous_variant	LOW	GRMZM2G117193	c.1200T>C	p.Thr400Thr
S1_213278215	1	213278215	C	T	missense_variant	MODERATE	GRMZM2G117193	c.1187G>A	p.Cys396Tyr
S1_213278370	1	213278370	G	A	synonymous_variant	LOW	GRMZM2G117193	c.1032C>T	p.His344His
S1_213278433	1	213278433	T	C	3_prime_UTR_variant	MODIFIER	GRMZM2G117193	c.*340A>G	-
S1_213278959	1	213278959	C	G	missense_variant	MODERATE	GRMZM2G117193	c.669G>C	p.Leu223Phe
S1_213279184	1	213279184	A	G	synonymous_variant	LOW	GRMZM2G117193	c.444T>C	p.Asp148Asp
S1_213279455	1	213279455	T	C	missense_variant	MODERATE	GRMZM2G117193	c.173A>G	p.Glu58Gly
S1_213279528	1	213279528	T	C	missense_variant	MODERATE	GRMZM2G117193	c.100A>G	p.Ile34Val
S1_213279579	1	213279579	C	T	missense_variant	MODERATE	GRMZM2G117193	c.49G>A	p.Ala17Thr
S1_213358105	1	213358105	A	T	intron_variant	MODIFIER	GRMZM2G031677	c.358+183A>T	-
S1_213358126	1	213358126	C	T	intron_variant	MODIFIER	GRMZM2G031677	c.358+204C>T	-
S1_213358196	1	213358196	C	T	intron_variant	MODIFIER	GRMZM2G031677	c.358+274C>T	-
S1_217573201	1	217573201	C	T	5_prime_UTR_variant	MODIFIER	GRMZM2G144547	c.-176C>T	-
S1_217573223	1	217573223	A	G	5_prime_UTR_premature_start_codon_gain_variant	LOW	GRMZM2G144547	c.-154A>G	-
S1_217573297	1	217573297	C	T	5_prime_UTR_variant	MODIFIER	GRMZM2G144547	c.-80C>T	-
S1_217574073	1	217574073	T	A	intron_variant	MODIFIER	GRMZM2G144547	c.309+142T>A	-
S1_217574150	1	217574150	A	C	intron_variant	MODIFIER	GRMZM2G144547	c.309+219A>C	-
S1_217574253	1	217574253	A	C	intron_variant	MODIFIER	GRMZM2G144547	c.309+322A>C	-
S1_217574281	1	217574281	G	A	intron_variant	MODIFIER	GRMZM2G144547	c.309+350G>A	-
S1_217574632	1	217574632	C	A	intron_variant	MODIFIER	GRMZM2G144547	c.309+701C>A	-
S1_217574781	1	217574781	T	C	intron_variant	MODIFIER	GRMZM2G144547	c.309+850T>C	-
S1_217574782	1	217574782	T	C	intron_variant	MODIFIER	GRMZM2G144547	c.309+851T>C	-
S1_217574867	1	217574867	T	G	intron_variant	MODIFIER	GRMZM2G144547	c.309+936T>G	-
S1_217574973	1	217574973	T	C	intron_variant	MODIFIER	GRMZM2G144547	c.309+1042T>C	-
S1_217575004	1	217575004	A	C	intron_variant	MODIFIER	GRMZM2G144547	c.309+1073A>C	-
S1_217575041	1	217575041	C	T	intron_variant	MODIFIER	GRMZM2G144547	c.309+1110C>T	-
S1_217575114	1	217575114	C	G	intron_variant	MODIFIER	GRMZM2G144547	c.309+1183C>G	-
S1_217575125	1	217575125	T	A	intron_variant	MODIFIER	GRMZM2G144547	c.309+1194T>A	-
S1_217575190	1	217575190	G	A	intron_variant	MODIFIER	GRMZM2G144547	c.309+1259G>A	-
S1_217575315	1	217575315	C	G	intron_variant	MODIFIER	GRMZM2G144547	c.309+1384C>G	-
S1_217575316	1	217575316	A	G	intron_variant	MODIFIER	GRMZM2G144547	c.309+1385A>G	-
S1_217575457	1	217575457	A	G	intron_variant	MODIFIER	GRMZM2G144547	c.309+1526A>G	-
S1_217575530	1	217575530	G	T	intron_variant	MODIFIER	GRMZM2G144547	c.309+1599G>T	-
S1_217575547	1	217575547	T	C	intron_variant	MODIFIER	GRMZM2G144547	c.309+1616T>C	-
S1_217575859	1	217575859	T	C	intron_variant	MODIFIER	GRMZM2G144547	c.309+1928T>C	-
S1_217575883	1	217575883	A	G	intron_variant	MODIFIER	GRMZM2G144547	c.309+1952A>G	-
S1_217575939	1	217575939	T	G	intron_variant	MODIFIER	GRMZM2G144547	c.309+2008T>G	-
S1_217575970	1	217575970	T	C	intron_variant	MODIFIER	GRMZM2G144547	c.309+2039T>C	-
S1_217576039	1	217576039	T	C	intron_variant	MODIFIER	GRMZM2G144547	c.310-2009T>C	-
S1_217576127	1	217576127	G	C	intron_variant	MODIFIER	GRMZM2G144547	c.310-1921G>C	-
S1_217576307	1	217576307	A	T	intron_variant	MODIFIER	GRMZM2G144547	c.310-1741A>T	-
S1_217576419	1	217576419	A	G	intron_variant	MODIFIER	GRMZM2G144547	c.310-1629A>G	-
S1_217576456	1	217576456	C	A	intron_variant	MODIFIER	GRMZM2G144547	c.310-1592C>A	-
S1_217576477	1	217576477	A	C	intron_variant	MODIFIER	GRMZM2G144547	c.310-1571A>C	-
S1_217576518	1	217576518	A	G	intron_variant	MODIFIER	GRMZM2G144547	c.310-1530A>G	-
S1_217576695	1	217576695	C	G	intron_variant	MODIFIER	GRMZM2G144547	c.310-1353C>G	-
S1_217576772	1	217576772	T	C	intron_variant	MODIFIER	GRMZM2G144547	c.310-1276T>C	-
S1_217576849	1	217576849	G	A	intron_variant	MODIFIER	GRMZM2G144547	c.310-1199G>A	-
S1_217576892	1	217576892	C	T	intron_variant	MODIFIER	GRMZM2G144547	c.310-1156C>T	-
S1_217576916	1	217576916	A	G	intron_variant	MODIFIER	GRMZM2G144547	c.310-1132A>G	-
S1_217576953	1	217576953	C	T	intron_variant	MODIFIER	GRMZM2G144547	c.310-1095C>T	-
S1_217577007	1	217577007	C	T	intron_variant	MODIFIER	GRMZM2G144547	c.310-1041C>T	-
S1_217577031	1	217577031	T	C	intron_variant	MODIFIER	GRMZM2G144547	c.310-1017T>C	-
S1_217577089	1	217577089	G	T	intron_variant	MODIFIER	GRMZM2G144547	c.310-959G>T	-
S1_217577101	1	217577101	C	T	intron_variant	MODIFIER	GRMZM2G144547	c.310-947C>T	-
S1_217577163	1	217577163	A	T	intron_variant	MODIFIER	GRMZM2G144547	c.310-885A>T	-
S1_217577318	1	217577318	C	T	intron_variant	MODIFIER	GRMZM2G144547	c.310-730C>T	-
S1_217577415	1	217577415	A	T	intron_variant	MODIFIER	GRMZM2G144547	c.310-633A>T	-
S1_217577480	1	217577480	G	C	intron_variant	MODIFIER	GRMZM2G144547	c.310-568G>C	-
S1_217577485	1	217577485	A	G	intron_variant	MODIFIER	GRMZM2G144547	c.310-563A>G	-
S1_217577581	1	217577581	G	C	intron_variant	MODIFIER	GRMZM2G144547	c.310-467G>C	-
S1_217577680	1	217577680	C	A	intron_variant	MODIFIER	GRMZM2G144547	c.310-368C>A	-
S1_217577727	1	217577727	A	G	intron_variant	MODIFIER	GRMZM2G144547	c.310-321A>G	-
S1_217577773	1	217577773	C	T	intron_variant	MODIFIER	GRMZM2G144547	c.310-275C>T	-
S1_217577865	1	217577865	T	G	intron_variant	MODIFIER	GRMZM2G144547	c.310-183T>G	-
S1_217577883	1	217577883	G	T	intron_variant	MODIFIER	GRMZM2G144547	c.310-165G>T	-
S1_217578064	1	217578064	C	A	missense_variant	MODERATE	GRMZM2G144547	c.326C>A	p.Thr109Lys
S1_217578220	1	217578220	G	A	intron_variant	MODIFIER	GRMZM2G144547	c.396+86G>A	-
S1_217578224	1	217578224	A	G	intron_variant	MODIFIER	GRMZM2G144547	c.396+90A>G	-
S1_217578667	1	217578667	T	C	intron_variant	MODIFIER	GRMZM2G144547	c.396+533T>C	-
S1_217578842	1	217578842	A	T	intron_variant	MODIFIER	GRMZM2G144547	c.396+708A>T	-
S1_217578857	1	217578857	C	G	intron_variant	MODIFIER	GRMZM2G144547	c.396+723C>G	-
S1_217579096	1	217579096	C	T	intron_variant	MODIFIER	GRMZM2G144547	c.396+962C>T	-
S1_217579104	1	217579104	C	T	intron_variant	MODIFIER	GRMZM2G144547	c.396+970C>T	-
S1_217579221	1	217579221	C	G	intron_variant	MODIFIER	GRMZM2G144547	c.396+1087C>G	-
S1_217579254	1	217579254	G	A	intron_variant	MODIFIER	GRMZM2G144547	c.396+1120G>A	-
S1_217579302	1	217579302	C	A	intron_variant	MODIFIER	GRMZM2G144547	c.396+1168C>A	-
S1_217579552	1	217579552	A	G	intron_variant	MODIFIER	GRMZM2G144547	c.396+1418A>G	-
S1_217579590	1	217579590	G	A	intron_variant	MODIFIER	GRMZM2G144547	c.396+1456G>A	-
S1_217579613	1	217579613	G	A	intron_variant	MODIFIER	GRMZM2G144547	c.396+1479G>A	-
S1_217579625	1	217579625	A	G	intron_variant	MODIFIER	GRMZM2G144547	c.396+1491A>G	-
S1_217579684	1	217579684	A	T	intron_variant	MODIFIER	GRMZM2G144547	c.396+1550A>T	-
S1_217579735	1	217579735	A	T	intron_variant	MODIFIER	GRMZM2G144547	c.396+1601A>T	-
S1_217579751	1	217579751	T	C	intron_variant	MODIFIER	GRMZM2G144547	c.396+1617T>C	-
S1_217579784	1	217579784	C	T	intron_variant	MODIFIER	GRMZM2G144547	c.396+1650C>T	-
S1_217579859	1	217579859	C	A	intron_variant	MODIFIER	GRMZM2G144547	c.396+1725C>A	-
S1_217579942	1	217579942	C	T	intron_variant	MODIFIER	GRMZM2G144547	c.396+1808C>T	-
S1_217579947	1	217579947	A	C	intron_variant	MODIFIER	GRMZM2G144547	c.396+1813A>C	-
S1_217580033	1	217580033	A	G	intron_variant	MODIFIER	GRMZM2G144547	c.396+1899A>G	-
S1_217580035	1	217580035	G	T	intron_variant	MODIFIER	GRMZM2G144547	c.396+1901G>T	-
S1_217580306	1	217580306	C	T	intron_variant	MODIFIER	GRMZM2G144547	c.396+2172C>T	-
S1_217580360	1	217580360	G	A	intron_variant	MODIFIER	GRMZM2G144547	c.396+2226G>A	-
S1_217580413	1	217580413	C	A	intron_variant	MODIFIER	GRMZM2G144547	c.396+2279C>A	-
S1_217580768	1	217580768	G	A	intron_variant	MODIFIER	GRMZM2G144547	c.397-2192G>A	-
S1_217580940	1	217580940	A	G	intron_variant	MODIFIER	GRMZM2G144547	c.397-2020A>G	-
S1_217581028	1	217581028	A	C	intron_variant	MODIFIER	GRMZM2G144547	c.397-1932A>C	-
S1_217581250	1	217581250	C	T	intron_variant	MODIFIER	GRMZM2G144547	c.397-1710C>T	-
S1_217581281	1	217581281	G	A	intron_variant	MODIFIER	GRMZM2G144547	c.397-1679G>A	-
S1_217581757	1	217581757	T	C	intron_variant	MODIFIER	GRMZM2G144547	c.397-1203T>C	-
S1_217581871	1	217581871	T	G	intron_variant	MODIFIER	GRMZM2G144547	c.397-1089T>G	-
S1_217582263	1	217582263	G	A	intron_variant	MODIFIER	GRMZM2G144547	c.397-697G>A	-
S1_217582287	1	217582287	A	G	intron_variant	MODIFIER	GRMZM2G144547	c.397-673A>G	-
S1_217582539	1	217582539	G	A	intron_variant	MODIFIER	GRMZM2G144547	c.397-421G>A	-
S1_217582547	1	217582547	G	A	intron_variant	MODIFIER	GRMZM2G144547	c.397-413G>A	-
S1_217582579	1	217582579	T	C	intron_variant	MODIFIER	GRMZM2G144547	c.397-381T>C	-
S1_217583476	1	217583476	G	C	splice_region_variant&synonymous_variant	LOW	GRMZM2G144547	c.822G>C	p.Pro274Pro
S1_217583488	1	217583488	A	G	intron_variant	MODIFIER	GRMZM2G144547	c.824+10A>G	-
S1_217583618	1	217583618	C	T	synonymous_variant	LOW	GRMZM2G144547	c.882C>T	p.Thr294Thr
S1_217584334	1	217584334	G	T	missense_variant	MODERATE	GRMZM2G144547	c.1416G>T	p.Leu472Phe
S1_217584357	1	217584357	T	C	3_prime_UTR_variant	MODIFIER	GRMZM2G144547	c.*8T>C	-
S1_217584374	1	217584374	C	T	3_prime_UTR_variant	MODIFIER	GRMZM2G144547	c.*25C>T	-
S1_217584815	1	217584815	A	T	3_prime_UTR_variant	MODIFIER	GRMZM2G144547	c.*466A>T	-
S2_52556508	2	52556508	C	T	synonymous_variant	LOW	GRMZM2G109677	c.123C>T	p.Leu41Leu
S2_52556682	2	52556682	G	A	missense_variant&splice_region_variant	MODERATE	GRMZM2G109677	c.148G>A	p.Val50Ile
S2_52557646	2	52557646	G	T	missense_variant	MODERATE	GRMZM2G109677	c.391G>T	p.Ala131Ser
S2_52558578	2	52558578	C	T	synonymous_variant	LOW	GRMZM2G109677	c.849C>T	p.Arg283Arg
S2_52558578	2	52558578	C	T	synonymous_variant	LOW	GRMZM2G109677	c.849C>T	p.Arg283Arg
S2_52559054	2	52559054	T	C	synonymous_variant	LOW	GRMZM2G109677	c.1239T>C	p.Arg413Arg
S2_52559054	2	52559054	T	C	synonymous_variant	LOW	GRMZM2G109677	c.1239T>C	p.Arg413Arg
S2_104455425	2	104455425	C	A	3_prime_UTR_variant	MODIFIER	GRMZM2G397965	c.*57G>T	-
S2_104455602	2	104455602	C	G	synonymous_variant	LOW	GRMZM2G397965	c.924G>C	p.Leu308Leu
S2_104455627	2	104455627	G	T	missense_variant	MODERATE	GRMZM2G397965	c.899C>A	p.Thr300Asn
S2_104455684	2	104455684	G	A	missense_variant	MODERATE	GRMZM2G397965	c.842C>T	p.Thr281Met
S2_104455826	2	104455826	C	T	missense_variant	MODERATE	GRMZM2G397965	c.700G>A	p.Gly234Ser
S2_104456034	2	104456034	C	G	synonymous_variant	LOW	GRMZM2G397965	c.492G>C	p.Thr164Thr
S2_104456476	2	104456476	G	A	synonymous_variant	LOW	GRMZM2G397965	c.168C>T	p.Thr56Thr
S2_104456671	2	104456671	T	A	5_prime_UTR_variant	MODIFIER	GRMZM2G397965	c.-28A>T	-
S2_183992547	2	183992547	C	T	synonymous_variant	LOW	GRMZM2G060429	c.489C>T	p.Gly163Gly
S2_183992547	2	183992547	C	T	synonymous_variant	LOW	GRMZM2G060429	c.489C>T	p.Gly163Gly
S2_183992582	2	183992582	A	G	missense_variant	MODERATE	GRMZM2G060429	c.524A>G	p.Asn175Ser
S2_183992582	2	183992582	A	G	missense_variant	MODERATE	GRMZM2G060429	c.524A>G	p.Asn175Ser
S2_184041907	2	184041907	A	T	3_prime_UTR_variant	MODIFIER	GRMZM2G140156	c.*145T>A	-
S2_184041912	2	184041912	A	C	3_prime_UTR_variant	MODIFIER	GRMZM2G140156	c.*140T>G	-
S2_184042104	2	184042104	G	T	missense_variant	MODERATE	GRMZM2G140156	c.2255C>A	p.Pro752Gln
S2_184043472	2	184043472	C	A	missense_variant	MODERATE	GRMZM2G140156	c.1358G>T	p.Arg453Ile
S2_184043701	2	184043701	A	G	intron_variant	MODIFIER	GRMZM2G140156	c.1150-21T>C	-
S2_184043758	2	184043758	A	T,*	intron_variant	MODIFIER	GRMZM2G140156	c.1149+72T>A	-
S2_184043959	2	184043959	G	C	missense_variant	MODERATE	GRMZM2G140156	c.1020C>G	p.Ser340Arg
S2_184044096	2	184044096	C	T	synonymous_variant	LOW	GRMZM2G140156	c.960G>A	p.Gln320Gln
S2_184044673	2	184044673	G	A	intron_variant	MODIFIER	GRMZM2G140156	c.811-56C>T	-
S2_184044780	2	184044780	T	A	intron_variant	MODIFIER	GRMZM2G140156	c.811-163A>T	-
S2_184044983	2	184044983	T	C	intron_variant	MODIFIER	GRMZM2G140156	c.811-366A>G	-
S2_184044999	2	184044999	C	T	intron_variant	MODIFIER	GRMZM2G140156	c.811-382G>A	-
S2_184045041	2	184045041	C	A	intron_variant	MODIFIER	GRMZM2G140156	c.811-424G>T	-
S2_184045058	2	184045058	A	T	intron_variant	MODIFIER	GRMZM2G140156	c.811-441T>A	-
S2_184045178	2	184045178	T	C	intron_variant	MODIFIER	GRMZM2G140156	c.811-561A>G	-
S2_184045205	2	184045205	C	T	intron_variant	MODIFIER	GRMZM2G140156	c.811-588G>A	-
S2_184045219	2	184045219	G	C	intron_variant	MODIFIER	GRMZM2G140156	c.811-602C>G	-
S2_184045261	2	184045261	T	C	intron_variant	MODIFIER	GRMZM2G140156	c.811-644A>G	-
S2_184045587	2	184045587	A	T	intron_variant	MODIFIER	GRMZM2G140156	c.811-970T>A	-
S2_184045588	2	184045588	G	A	intron_variant	MODIFIER	GRMZM2G140156	c.811-971C>T	-
S2_184045742	2	184045742	G	A	intron_variant	MODIFIER	GRMZM2G140156	c.811-1125C>T	-
S2_184045773	2	184045773	G	T	intron_variant	MODIFIER	GRMZM2G140156	c.811-1156C>A	-
S2_184045890	2	184045890	G	A	intron_variant	MODIFIER	GRMZM2G140156	c.811-1273C>T	-
S2_184045977	2	184045977	A	G	intron_variant	MODIFIER	GRMZM2G140156	c.811-1360T>C	-
S2_184046006	2	184046006	C	T	intron_variant	MODIFIER	GRMZM2G140156	c.811-1389G>A	-
S2_184046015	2	184046015	T	C	intron_variant	MODIFIER	GRMZM2G140156	c.811-1398A>G	-
S2_184046556	2	184046556	G	A	intron_variant	MODIFIER	GRMZM2G140156	c.811-1939C>T	-
S2_184046721	2	184046721	A	G	intron_variant	MODIFIER	GRMZM2G140156	c.811-2104T>C	-
S2_184046754	2	184046754	A	T	intron_variant	MODIFIER	GRMZM2G140156	c.811-2137T>A	-
S2_184046845	2	184046845	C	T	intron_variant	MODIFIER	GRMZM2G140156	c.811-2228G>A	-
S2_184047527	2	184047527	T	G	intron_variant	MODIFIER	GRMZM2G140156	c.810+1604A>C	-
S2_184047594	2	184047594	G	A	intron_variant	MODIFIER	GRMZM2G140156	c.810+1537C>T	-
S2_184047851	2	184047851	G	A	intron_variant	MODIFIER	GRMZM2G140156	c.810+1280C>T	-
S2_184048082	2	184048082	C	T	intron_variant	MODIFIER	GRMZM2G140156	c.810+1049G>A	-
S2_184048222	2	184048222	C	A	intron_variant	MODIFIER	GRMZM2G140156	c.810+909G>T	-
S2_184048510	2	184048510	T	C	intron_variant	MODIFIER	GRMZM2G140156	c.810+621A>G	-
S2_184049116	2	184049116	A	C	intron_variant	MODIFIER	GRMZM2G140156	c.810+15T>G	-
S2_184049377	2	184049377	C	T	missense_variant	MODERATE	GRMZM2G140156	c.654G>A	p.Met218Ile
S2_184049395	2	184049395	A	G	synonymous_variant	LOW	GRMZM2G140156	c.636T>C	p.Ser212Ser
S2_184049425	2	184049425	G	T	synonymous_variant	LOW	GRMZM2G140156	c.606C>A	p.Leu202Leu
S2_184049455	2	184049455	A	G	synonymous_variant	LOW	GRMZM2G140156	c.576T>C	p.His192His
S2_184049619	2	184049619	T	A	synonymous_variant	LOW	GRMZM2G140156	c.492A>T	p.Val164Val
S2_184050993	2	184050993	C	T	intron_variant	MODIFIER	GRMZM2G140156	c.411+154G>A	-
S2_184051364	2	184051364	C	T	intron_variant	MODIFIER	GRMZM2G140156	c.358-164G>A	-
S2_184051537	2	184051537	C	A	intron_variant	MODIFIER	GRMZM2G140156	c.357+180G>T	-
S2_184051539	2	184051539	A	G	intron_variant	MODIFIER	GRMZM2G140156	c.357+178T>C	-
S2_184051970	2	184051970	C	T	intron_variant	MODIFIER	GRMZM2G140156	c.165+29G>A	-
S2_184052318	2	184052318	T	C	intron_variant	MODIFIER	GRMZM2G140156	c.-96+26A>G	-
S2_184052381	2	184052381	C	G	5_prime_UTR_variant	MODIFIER	GRMZM2G140156	c.-133G>C	-
S2_184052393	2	184052393	G	A	5_prime_UTR_premature_start_codon_gain_variant	LOW	GRMZM2G140156	c.-145C>T	-
S2_184052461	2	184052461	C	T	5_prime_UTR_variant	MODIFIER	GRMZM2G140156	c.-213G>A	-
S2_184052512	2	184052512	A	G	5_prime_UTR_variant	MODIFIER	GRMZM2G140156	c.-264T>C	-
S2_184052528	2	184052528	T	C	5_prime_UTR_variant	MODIFIER	GRMZM2G140156	c.-280A>G	-
S2_184052551	2	184052551	C	T	5_prime_UTR_variant	MODIFIER	GRMZM2G140156	c.-303G>A	-
S2_184052641	2	184052641	A	G	5_prime_UTR_variant	MODIFIER	GRMZM2G140156	c.-393T>C	-
S2_184052654	2	184052654	A	G	5_prime_UTR_variant	MODIFIER	GRMZM2G140156	c.-406T>C	-
S2_184052747	2	184052747	C	T	5_prime_UTR_variant	MODIFIER	GRMZM2G140156	c.-499G>A	-
S2_184052820	2	184052820	A	G	5_prime_UTR_variant	MODIFIER	GRMZM2G140156	c.-572T>C	-
S2_184052846	2	184052846	C	G	5_prime_UTR_variant	MODIFIER	GRMZM2G140156	c.-598G>C	-
S2_184052880	2	184052880	C	A	5_prime_UTR_premature_start_codon_gain_variant	LOW	GRMZM2G140156	c.-632G>T	-
S2_184052944	2	184052944	C	T,*	5_prime_UTR_variant	MODIFIER	GRMZM2G140156	c.-696G>A	-
S2_184053025	2	184053025	G	T	5_prime_UTR_variant	MODIFIER	GRMZM2G140156	c.-777C>A	-
S2_184053260	2	184053260	G	C	5_prime_UTR_variant	MODIFIER	GRMZM2G140156	c.-1012C>G	-
S2_184053288	2	184053288	T	G	5_prime_UTR_variant	MODIFIER	GRMZM2G140156	c.-1040A>C	-
S2_184053334	2	184053334	G	A	5_prime_UTR_variant	MODIFIER	GRMZM2G140156	c.-1086C>T	-
S2_184056333	2	184056333	C	A	missense_variant	MODERATE	GRMZM2G140160	c.900G>T	p.Glu300Asp
S2_184056360	2	184056360	A	G	synonymous_variant	LOW	GRMZM2G140160	c.873T>C	p.Asp291Asp
S2_184056631	2	184056631	A	C	missense_variant	MODERATE	GRMZM2G140160	c.706T>G	p.Ser236Ala
S2_184056662	2	184056662	A	T	synonymous_variant	LOW	GRMZM2G140160	c.675T>A	p.Leu225Leu
S2_184056700	2	184056700	T	C	missense_variant	MODERATE	GRMZM2G140160	c.637A>G	p.Arg213Gly
S2_184056709	2	184056709	A	G	missense_variant	MODERATE	GRMZM2G140160	c.628T>C	p.Tyr210His
S2_184057239	2	184057239	C	A	missense_variant	MODERATE	GRMZM2G140160	c.534G>T	p.Glu178Asp
S2_184057656	2	184057656	T	C	synonymous_variant	LOW	GRMZM2G140160	c.216A>G	p.Pro72Pro
S2_184057777	2	184057777	A	G	intron_variant	MODIFIER	GRMZM2G140160	c.160-65T>C	-
S2_184057963	2	184057963	G	C	intron_variant	MODIFIER	GRMZM2G140160	c.160-251C>G	-
S2_184058005	2	184058005	T	C	intron_variant	MODIFIER	GRMZM2G140160	c.160-293A>G	-
S2_184058024	2	184058024	A	C	intron_variant	MODIFIER	GRMZM2G140160	c.160-312T>G	-
S2_184058078	2	184058078	G	A	intron_variant	MODIFIER	GRMZM2G140160	c.160-366C>T	-
S2_184058091	2	184058091	T	A	intron_variant	MODIFIER	GRMZM2G140160	c.160-379A>T	-
S2_184058522	2	184058522	G	C	intron_variant	MODIFIER	GRMZM2G140160	c.159+771C>G	-
S2_184058875	2	184058875	T	C	intron_variant	MODIFIER	GRMZM2G140160	c.159+418A>G	-
S2_184058877	2	184058877	G	T	intron_variant	MODIFIER	GRMZM2G140160	c.159+416C>A	-
S2_184058964	2	184058964	T	C	intron_variant	MODIFIER	GRMZM2G140160	c.159+329A>G	-
S2_184058987	2	184058987	A	G	intron_variant	MODIFIER	GRMZM2G140160	c.159+306T>C	-
S2_184059308	2	184059308	T	G	synonymous_variant	LOW	GRMZM2G140160	c.144A>C	p.Pro48Pro
S2_184059311	2	184059311	A	G	synonymous_variant	LOW	GRMZM2G140160	c.141T>C	p.Ser47Ser
S2_184060409	2	184060409	G	A	intron_variant	MODIFIER	GRMZM2G140160	c.82-1039C>T	-
S2_184061208	2	184061208	A	G	intron_variant	MODIFIER	GRMZM2G140160	c.82-1838T>C	-
S2_184061249	2	184061249	T	C	intron_variant	MODIFIER	GRMZM2G140160	c.82-1879A>G	-
S2_184061291	2	184061291	C	T	intron_variant	MODIFIER	GRMZM2G140160	c.82-1921G>A	-
S2_184061294	2	184061294	T	C	intron_variant	MODIFIER	GRMZM2G140160	c.82-1924A>G	-
S2_184061777	2	184061777	A	G	intron_variant	MODIFIER	GRMZM2G140160	c.82-2407T>C	-
S2_184061789	2	184061789	A	G	intron_variant	MODIFIER	GRMZM2G140160	c.82-2419T>C	-
S2_184062618	2	184062618	A	G	intron_variant	MODIFIER	GRMZM2G140160	c.81+1955T>C	-
S2_184062758	2	184062758	C	T	intron_variant	MODIFIER	GRMZM2G140160	c.81+1815G>A	-
S2_184062782	2	184062782	A	G	intron_variant	MODIFIER	GRMZM2G140160	c.81+1791T>C	-
S2_184062804	2	184062804	T	C	intron_variant	MODIFIER	GRMZM2G140160	c.81+1769A>G	-
S2_184062959	2	184062959	G	A	intron_variant	MODIFIER	GRMZM2G140160	c.81+1614C>T	-
S2_184064253	2	184064253	G	C	intron_variant	MODIFIER	GRMZM2G140160	c.81+320C>G	-
S2_184064257	2	184064257	T	C	intron_variant	MODIFIER	GRMZM2G140160	c.81+316A>G	-
S2_184064687	2	184064687	G	A	5_prime_UTR_variant	MODIFIER	GRMZM2G140160	c.-34C>T	-
S2_184064743	2	184064743	T	A	5_prime_UTR_variant	MODIFIER	GRMZM2G140160	c.-90A>T	-
S2_184064760	2	184064760	A	T	5_prime_UTR_variant	MODIFIER	GRMZM2G140160	c.-107T>A	-
S2_184064823	2	184064823	T	G	5_prime_UTR_variant	MODIFIER	GRMZM2G140160	c.-170A>C	-
S2_184064845	2	184064845	G	A	5_prime_UTR_variant	MODIFIER	GRMZM2G140160	c.-192C>T	-
S2_184064861	2	184064861	A	C	5_prime_UTR_variant	MODIFIER	GRMZM2G140160	c.-208T>G	-
S3_147437290	3	147437290	A	G	synonymous_variant	LOW	GRMZM2G138258	c.1188T>C	p.Ser396Ser
S3_147439005	3	147439005	T	C	synonymous_variant	LOW	GRMZM2G138258	c.651A>G	p.Arg217Arg
S3_147439732	3	147439732	A	G	missense_variant	MODERATE	GRMZM2G138258	c.172T>C	p.Ser58Pro
S3_147442575	3	147442575	C	T	3_prime_UTR_variant	MODIFIER	GRMZM2G138338	c.*171G>A	-
S3_147442872	3	147442872	C	G	synonymous_variant	LOW	GRMZM2G138338	c.3006G>C	p.Leu1002Leu
S3_147443265	3	147443265	C	T	synonymous_variant	LOW	GRMZM2G138338	c.2613G>A	p.Pro871Pro
S3_147443268	3	147443268	C	G	synonymous_variant	LOW	GRMZM2G138338	c.2610G>C	p.Arg870Arg
S3_147443511	3	147443511	C	G	synonymous_variant	LOW	GRMZM2G138338	c.2367G>C	p.Ser789Ser
S3_147443547	3	147443547	A	C	synonymous_variant	LOW	GRMZM2G138338	c.2331T>G	p.Ala777Ala
S3_147443733	3	147443733	T	C	synonymous_variant	LOW	GRMZM2G138338	c.2145A>G	p.Ala715Ala
S3_147443772	3	147443772	G	C	synonymous_variant	LOW	GRMZM2G138338	c.2106C>G	p.Thr702Thr
S3_147443778	3	147443778	C	G	synonymous_variant	LOW	GRMZM2G138338	c.2100G>C	p.Val700Val
S3_147443980	3	147443980	C	T	missense_variant	MODERATE	GRMZM2G138338	c.1898G>A	p.Gly633Glu
S3_147444000	3	147444000	C	G	synonymous_variant	LOW	GRMZM2G138338	c.1878G>C	p.Gly626Gly
S3_147444045	3	147444045	C	G	synonymous_variant	LOW	GRMZM2G138338	c.1833G>C	p.Pro611Pro
S3_147444066	3	147444066	T	C	synonymous_variant	LOW	GRMZM2G138338	c.1812A>G	p.Glu604Glu
S3_147444147	3	147444147	C	A	synonymous_variant	LOW	GRMZM2G138338	c.1731G>T	p.Leu577Leu
S3_147444183	3	147444183	G	T	synonymous_variant	LOW	GRMZM2G138338	c.1695C>A	p.Ala565Ala
S3_147444279	3	147444279	G	T	synonymous_variant	LOW	GRMZM2G138338	c.1599C>A	p.Ile533Ile
S3_147444472	3	147444472	A	G	synonymous_variant	LOW	GRMZM2G138338	c.1542T>C	p.Ser514Ser
S3_147444504	3	147444504	G	A	missense_variant	MODERATE	GRMZM2G138338	c.1510C>T	p.Pro504Ser
S3_147444541	3	147444541	G	A	synonymous_variant	LOW	GRMZM2G138338	c.1473C>T	p.Leu491Leu
S3_147444760	3	147444760	C	T	synonymous_variant	LOW	GRMZM2G138338	c.1254G>A	p.Thr418Thr
S3_147444933	3	147444933	C	T	missense_variant	MODERATE	GRMZM2G138338	c.1081G>A	p.Val361Ile
S3_147444945	3	147444945	G	A	missense_variant	MODERATE	GRMZM2G138338	c.1069C>T	p.Leu357Phe
S3_147445018	3	147445018	A	C	synonymous_variant	LOW	GRMZM2G138338	c.996T>G	p.Ala332Ala
S3_147445047	3	147445047	C	G	missense_variant	MODERATE	GRMZM2G138338	c.967G>C	p.Val323Leu
S3_147445153	3	147445153	G	A	synonymous_variant	LOW	GRMZM2G138338	c.861C>T	p.Gly287Gly
S3_147445221	3	147445221	C	T	missense_variant	MODERATE	GRMZM2G138338	c.793G>A	p.Val265Ile
S3_147445222	3	147445222	A	G	synonymous_variant	LOW	GRMZM2G138338	c.792T>C	p.Ala264Ala
S3_147445288	3	147445288	A	G	synonymous_variant	LOW	GRMZM2G138338	c.726T>C	p.Thr242Thr
S3_147445313	3	147445313	T	C	missense_variant	MODERATE	GRMZM2G138338	c.701A>G	p.His234Arg
S3_147445333	3	147445333	C	G	synonymous_variant	LOW	GRMZM2G138338	c.681G>C	p.Leu227Leu
S3_147445441	3	147445441	C	T	synonymous_variant	LOW	GRMZM2G138338	c.573G>A	p.Pro191Pro
S3_147445636	3	147445636	G	A	synonymous_variant	LOW	GRMZM2G138338	c.378C>T	p.Leu126Leu
S3_147445703	3	147445703	C	G	missense_variant	MODERATE	GRMZM2G138338	c.311G>C	p.Gly104Ala
S3_147445756	3	147445756	G	C	synonymous_variant	LOW	GRMZM2G138338	c.258C>G	p.Ala86Ala
S3_147445861	3	147445861	G	T	synonymous_variant	LOW	GRMZM2G138338	c.153C>A	p.Ser51Ser
S3_147445867	3	147445867	C	A	synonymous_variant	LOW	GRMZM2G138338	c.147G>T	p.Ala49Ala
S3_147445963	3	147445963	C	G	synonymous_variant	LOW	GRMZM2G138338	c.51G>C	p.Leu17Leu
S3_147446095	3	147446095	A	C	5_prime_UTR_premature_start_codon_gain_variant	LOW	GRMZM2G138338	c.-82T>G	-
S3_147446192	3	147446192	C	G	5_prime_UTR_variant	MODIFIER	GRMZM2G138338	c.-179G>C	-
S3_147447819	3	147447819	A	G	synonymous_variant	LOW	GRMZM2G138342	c.1125T>C	p.Asn375Asn
S3_147447889	3	147447889	G	A	intron_variant	MODIFIER	GRMZM2G138342	c.1085-30C>T	-
S3_147447937	3	147447937	A	G	intron_variant	MODIFIER	GRMZM2G138342	c.1085-78T>C	-
S3_147448026	3	147448026	C	T	intron_variant	MODIFIER	GRMZM2G138342	c.1084+13G>A	-
S3_147448060	3	147448060	G	A	synonymous_variant	LOW	GRMZM2G138342	c.1063C>T	p.Leu355Leu
S3_147448182	3	147448182	G	T	intron_variant	MODIFIER	GRMZM2G138342	c.1006-65C>A	-
S3_147448221	3	147448221	G	C	intron_variant	MODIFIER	GRMZM2G138342	c.1006-104C>G	-
S3_147448251	3	147448251	G	A	intron_variant	MODIFIER	GRMZM2G138342	c.1006-134C>T	-
S3_147448680	3	147448680	T	C	intron_variant	MODIFIER	GRMZM2G138342	c.1005+406A>G	-
S3_147448786	3	147448786	G	A	intron_variant	MODIFIER	GRMZM2G138342	c.1005+300C>T	-
S3_147448889	3	147448889	T	G	intron_variant	MODIFIER	GRMZM2G138342	c.1005+197A>C	-
S3_147449082	3	147449082	A	G	splice_region_variant&intron_variant	LOW	GRMZM2G138342	c.1005+4T>C	-
S3_147449220	3	147449220	T	C	intron_variant	MODIFIER	GRMZM2G138342	c.932-61A>G	-
S3_147449227	3	147449227	A	G	intron_variant	MODIFIER	GRMZM2G138342	c.932-68T>C	-
S3_147449264	3	147449264	T	A	intron_variant	MODIFIER	GRMZM2G138342	c.932-105A>T	-
S3_147449297	3	147449297	A	G	intron_variant	MODIFIER	GRMZM2G138342	c.932-138T>C	-
S3_147449405	3	147449405	A	C	intron_variant	MODIFIER	GRMZM2G138342	c.932-246T>G	-
S3_147449448	3	147449448	G	A	intron_variant	MODIFIER	GRMZM2G138342	c.932-289C>T	-
S3_147449625	3	147449625	T	G	intron_variant	MODIFIER	GRMZM2G138342	c.932-466A>C	-
S3_147450040	3	147450040	G	A	intron_variant	MODIFIER	GRMZM2G138342	c.932-881C>T	-
S3_147450115	3	147450115	A	C	intron_variant	MODIFIER	GRMZM2G138342	c.932-956T>G	-
S3_147450158	3	147450158	C	T	intron_variant	MODIFIER	GRMZM2G138342	c.932-999G>A	-
S3_147450233	3	147450233	A	G	intron_variant	MODIFIER	GRMZM2G138342	c.931+988T>C	-
S3_147450272	3	147450272	G	T	intron_variant	MODIFIER	GRMZM2G138342	c.931+949C>A	-
S3_147450286	3	147450286	G	A	intron_variant	MODIFIER	GRMZM2G138342	c.931+935C>T	-
S3_147450545	3	147450545	A	G	intron_variant	MODIFIER	GRMZM2G138342	c.931+676T>C	-
S3_147450625	3	147450625	G	A	intron_variant	MODIFIER	GRMZM2G138342	c.931+596C>T	-
S3_147450658	3	147450658	A	T	intron_variant	MODIFIER	GRMZM2G138342	c.931+563T>A	-
S3_147450752	3	147450752	C	T	intron_variant	MODIFIER	GRMZM2G138342	c.931+469G>A	-
S3_147450813	3	147450813	G	A	intron_variant	MODIFIER	GRMZM2G138342	c.931+408C>T	-
S3_147450986	3	147450986	A	G	intron_variant	MODIFIER	GRMZM2G138342	c.931+235T>C	-
S3_147451233	3	147451233	T	A	missense_variant	MODERATE	GRMZM2G138342	c.919A>T	p.Thr307Ser
S3_147451239	3	147451239	C	T	missense_variant	MODERATE	GRMZM2G138342	c.913G>A	p.Val305Ile
S3_147451321	3	147451321	A	G	synonymous_variant	LOW	GRMZM2G138342	c.831T>C	p.Leu277Leu
S3_147451474	3	147451474	T	C	intron_variant	MODIFIER	GRMZM2G138342	c.825-147A>G	-
S3_147451479	3	147451479	A	G	intron_variant	MODIFIER	GRMZM2G138342	c.825-152T>C	-
S3_147451566	3	147451566	T	C	intron_variant	MODIFIER	GRMZM2G138342	c.824+103A>G	-
S3_147451659	3	147451659	A	G	intron_variant	MODIFIER	GRMZM2G138342	c.824+10T>C	-
S3_147451710	3	147451710	C	T	synonymous_variant	LOW	GRMZM2G138342	c.783G>A	p.Pro261Pro
S3_147452854	3	147452854	T	C	synonymous_variant	LOW	GRMZM2G138342	c.336A>G	p.Arg112Arg
S3_147453159	3	147453159	G	A	synonymous_variant	LOW	GRMZM2G138342	c.153C>T	p.Asp51Asp
S3_147453265	3	147453265	T	C	intron_variant	MODIFIER	GRMZM2G138342	c.145-98A>G	-
S3_147453635	3	147453635	C	A	intron_variant	MODIFIER	GRMZM2G138342	c.144+325G>T	-
S3_147454010	3	147454010	A	C	missense_variant	MODERATE	GRMZM2G138342	c.94T>G	p.Ser32Ala
S3_147454019	3	147454019	G	T	missense_variant	MODERATE	GRMZM2G138342	c.85C>A	p.Leu29Ile
S3_147454138	3	147454138	G	A	intron_variant	MODIFIER	GRMZM2G138342	c.27+52C>T	-
S3_147454171	3	147454171	A	C	intron_variant	MODIFIER	GRMZM2G138342	c.27+19T>G	-
S3_147454180	3	147454180	A	G	intron_variant	MODIFIER	GRMZM2G138342	c.27+10T>C	-
S3_147454342	3	147454342	G	C	5_prime_UTR_premature_start_codon_gain_variant	LOW	GRMZM2G138342	c.-126C>G	-
S3_156830613	3	156830613	A	C	5_prime_UTR_variant	MODIFIER	GRMZM2G031584	c.-49A>C	-
S3_156830615	3	156830615	G	C	5_prime_UTR_variant	MODIFIER	GRMZM2G031584	c.-47G>C	-
S3_156830655	3	156830655	A	G	5_prime_UTR_variant	MODIFIER	GRMZM2G031584	c.-7A>G	-
S3_156830875	3	156830875	C	T	synonymous_variant	LOW	GRMZM2G031584	c.60C>T	p.Ala20Ala
S3_156830941	3	156830941	T	C	synonymous_variant	LOW	GRMZM2G031584	c.126T>C	p.Gly42Gly
S3_156831007	3	156831007	C	T	synonymous_variant	LOW	GRMZM2G031584	c.192C>T	p.Asp64Asp
S3_156831028	3	156831028	G	A	synonymous_variant	LOW	GRMZM2G031584	c.213G>A	p.Val71Val
S3_156831112	3	156831112	C	T	synonymous_variant	LOW	GRMZM2G031584	c.297C>T	p.Pro99Pro
S3_156831223	3	156831223	C	T	synonymous_variant	LOW	GRMZM2G031584	c.408C>T	p.Ser136Ser
S3_156831232	3	156831232	T	C	synonymous_variant	LOW	GRMZM2G031584	c.417T>C	p.Val139Val
S3_156831300	3	156831300	T	C	missense_variant	MODERATE	GRMZM2G031584	c.485T>C	p.Ile162Thr
S3_156831314	3	156831314	G	A	missense_variant	MODERATE	GRMZM2G031584	c.499G>A	p.Gly167Ser
S3_156831345	3	156831345	A	G	missense_variant	MODERATE	GRMZM2G031584	c.530A>G	p.His177Arg
S3_156831539	3	156831539	A	G	missense_variant	MODERATE	GRMZM2G031584	c.724A>G	p.Asn242Asp
S3_156831570	3	156831570	A	C	missense_variant	MODERATE	GRMZM2G031584	c.755A>C	p.His252Pro
S3_156831703	3	156831703	C	T	synonymous_variant	LOW	GRMZM2G031584	c.888C>T	p.Gly296Gly
S3_156831822	3	156831822	C	T	missense_variant	MODERATE	GRMZM2G031584	c.1007C>T	p.Pro336Leu
S3_156832029	3	156832029	C	T	missense_variant	MODERATE	GRMZM2G031584	c.1214C>T	p.Pro405Leu
S3_156832078	3	156832078	C	T	synonymous_variant	LOW	GRMZM2G031584	c.1263C>T	p.Ser421Ser
S3_156832124	3	156832124	G	A	missense_variant	MODERATE	GRMZM2G031584	c.1309G>A	p.Asp437Asn
S3_156832205	3	156832205	A	G	missense_variant	MODERATE	GRMZM2G031584	c.1390A>G	p.Met464Val
S3_156832313	3	156832313	G	A	missense_variant	MODERATE	GRMZM2G031584	c.1498G>A	p.Ala500Thr
S3_156832314	3	156832314	C	G	missense_variant	MODERATE	GRMZM2G031584	c.1499C>G	p.Ala500Gly
S3_156832378	3	156832378	T	C	synonymous_variant	LOW	GRMZM2G031584	c.1563T>C	p.Thr521Thr
S3_156832518	3	156832518	G	T	missense_variant	MODERATE	GRMZM2G031584	c.1703G>T	p.Arg568Leu
S3_156832552	3	156832552	C	T	synonymous_variant	LOW	GRMZM2G031584	c.1737C>T	p.Ile579Ile
S3_156832741	3	156832741	A	G	synonymous_variant	LOW	GRMZM2G031584	c.1926A>G	p.Arg642Arg
S3_156832753	3	156832753	T	A	synonymous_variant	LOW	GRMZM2G031584	c.1938T>A	p.Arg646Arg
S3_156832891	3	156832891	T	G	synonymous_variant	LOW	GRMZM2G031584	c.2076T>G	p.Val692Val
S3_156833019	3	156833019	A	T	missense_variant	MODERATE	GRMZM2G031584	c.2204A>T	p.Asp735Val
S3_156833127	3	156833127	G	T	3_prime_UTR_variant	MODIFIER	GRMZM2G031584	c.*23G>T	-
S3_156833137	3	156833137	T	A	3_prime_UTR_variant	MODIFIER	GRMZM2G031584	c.*33T>A	-
S3_156833197	3	156833197	A	G	3_prime_UTR_variant	MODIFIER	GRMZM2G031584	c.*93A>G	-
S3_156836483	3	156836483	G	A	missense_variant	MODERATE	GRMZM2G031528	c.85G>A	p.Ala29Thr
S3_156836545	3	156836545	A	G	synonymous_variant	LOW	GRMZM2G031528	c.147A>G	p.Glu49Glu
S3_156836548	3	156836548	T	C	synonymous_variant	LOW	GRMZM2G031528	c.150T>C	p.Asp50Asp
S3_156837020	3	156837020	G	T	5_prime_UTR_variant	MODIFIER	GRMZM2G031528	c.-895G>T	-
S3_156837136	3	156837136	C	T	5_prime_UTR_variant	MODIFIER	GRMZM2G031528	c.-779C>T	-
S3_156837168	3	156837168	C	G	5_prime_UTR_variant	MODIFIER	GRMZM2G031528	c.-747C>G	-
S3_156837249	3	156837249	C	A	5_prime_UTR_variant	MODIFIER	GRMZM2G031528	c.-666C>A	-
S3_156837296	3	156837296	C	G	5_prime_UTR_variant	MODIFIER	GRMZM2G031528	c.-619C>G	-
S3_156837342	3	156837342	G	C	5_prime_UTR_variant	MODIFIER	GRMZM2G031528	c.-573G>C	-
S3_156837644	3	156837644	C	T	5_prime_UTR_variant	MODIFIER	GRMZM2G031528	c.-271C>T	-
S3_156839299	3	156839299	A	C	synonymous_variant	LOW	GRMZM2G031528	c.438A>C	p.Ser146Ser
S3_156839376	3	156839376	T	G	3_prime_UTR_variant	MODIFIER	GRMZM2G031528	c.*50T>G	-
S3_156843331	3	156843331	T	C	3_prime_UTR_variant	MODIFIER	GRMZM2G336909	c.*60A>G	-
S3_156843359	3	156843359	A	C	3_prime_UTR_variant	MODIFIER	GRMZM2G336909	c.*32T>G	-
S3_156843376	3	156843376	T	G	3_prime_UTR_variant	MODIFIER	GRMZM2G336909	c.*15A>C	-
S3_156843542	3	156843542	T	C	intron_variant	MODIFIER	GRMZM2G336909	c.1894-38A>G	-
S3_156843546	3	156843546	G	A	intron_variant	MODIFIER	GRMZM2G336909	c.1893+38C>T	-
S3_156843825	3	156843825	A	G	intron_variant	MODIFIER	GRMZM2G336909	c.1663-11T>C	-
S3_156843859	3	156843859	C	T	intron_variant	MODIFIER	GRMZM2G336909	c.1663-45G>A	-
S3_156843879	3	156843879	T	C	intron_variant	MODIFIER	GRMZM2G336909	c.1663-65A>G	-
S3_156844303	3	156844303	T	C	intron_variant	MODIFIER	GRMZM2G336909	c.1483-149A>G	-
S3_156844320	3	156844320	A	G	intron_variant	MODIFIER	GRMZM2G336909	c.1483-166T>C	-
S3_156844354	3	156844354	A	G	intron_variant	MODIFIER	GRMZM2G336909	c.1482+140T>C	-
S3_156844414	3	156844414	T	C	intron_variant	MODIFIER	GRMZM2G336909	c.1482+80A>G	-
S3_156844481	3	156844481	G	A	intron_variant	MODIFIER	GRMZM2G336909	c.1482+13C>T	-
S3_156844517	3	156844517	G	T	missense_variant	MODERATE	GRMZM2G336909	c.1459C>A	p.Gln487Lys
S3_156844561	3	156844561	G	T	missense_variant	MODERATE	GRMZM2G336909	c.1415C>A	p.Ala472Asp
S3_156844587	3	156844587	C	A	synonymous_variant	LOW	GRMZM2G336909	c.1389G>T	p.Pro463Pro
S3_156844748	3	156844748	A	G	missense_variant	MODERATE	GRMZM2G336909	c.1319T>C	p.Leu440Ser
S3_156844902	3	156844902	C	T	intron_variant	MODIFIER	GRMZM2G336909	c.1214-49G>A	-
S3_156844906	3	156844906	A	T	intron_variant	MODIFIER	GRMZM2G336909	c.1214-53T>A	-
S3_156845263	3	156845263	C	A	intron_variant	MODIFIER	GRMZM2G336909	c.1213+53G>T	-
S3_156845311	3	156845311	C	T	splice_region_variant&intron_variant	LOW	GRMZM2G336909	c.1213+5G>A	-
S3_156845332	3	156845332	T	C	synonymous_variant	LOW	GRMZM2G336909	c.1197A>G	p.Pro399Pro
S3_156845422	3	156845422	A	G	intron_variant	MODIFIER	GRMZM2G336909	c.1125-18T>C	-
S3_156845456	3	156845456	T	C	intron_variant	MODIFIER	GRMZM2G336909	c.1125-52A>G	-
S3_156845478	3	156845478	A	T	intron_variant	MODIFIER	GRMZM2G336909	c.1125-74T>A	-
S3_156845521	3	156845521	A	G	intron_variant	MODIFIER	GRMZM2G336909	c.1125-117T>C	-
S3_156845533	3	156845533	G	A	intron_variant	MODIFIER	GRMZM2G336909	c.1125-129C>T	-
S3_156845589	3	156845589	A	G	intron_variant	MODIFIER	GRMZM2G336909	c.1125-185T>C	-
S3_156845767	3	156845767	C	T	intron_variant	MODIFIER	GRMZM2G336909	c.1125-363G>A	-
S3_156845799	3	156845799	G	A	intron_variant	MODIFIER	GRMZM2G336909	c.1125-395C>T	-
S3_156845882	3	156845882	T	G	intron_variant	MODIFIER	GRMZM2G336909	c.1125-478A>C	-
S3_156845914	3	156845914	T	C	intron_variant	MODIFIER	GRMZM2G336909	c.1125-510A>G	-
S3_156845919	3	156845919	A	C	intron_variant	MODIFIER	GRMZM2G336909	c.1125-515T>G	-
S3_156846255	3	156846255	C	T	intron_variant	MODIFIER	GRMZM2G336909	c.1124+777G>A	-
S3_156846274	3	156846274	C	A	intron_variant	MODIFIER	GRMZM2G336909	c.1124+758G>T	-
S3_156846442	3	156846442	T	C	intron_variant	MODIFIER	GRMZM2G336909	c.1124+590A>G	-
S3_156846460	3	156846460	G	A	intron_variant	MODIFIER	GRMZM2G336909	c.1124+572C>T	-
S3_156846508	3	156846508	G	C	intron_variant	MODIFIER	GRMZM2G336909	c.1124+524C>G	-
S3_156846532	3	156846532	G	A	intron_variant	MODIFIER	GRMZM2G336909	c.1124+500C>T	-
S3_156846545	3	156846545	T	C	intron_variant	MODIFIER	GRMZM2G336909	c.1124+487A>G	-
S3_156846630	3	156846630	A	G	intron_variant	MODIFIER	GRMZM2G336909	c.1124+402T>C	-
S3_156846661	3	156846661	A	G	intron_variant	MODIFIER	GRMZM2G336909	c.1124+371T>C	-
S3_156846690	3	156846690	T	C	intron_variant	MODIFIER	GRMZM2G336909	c.1124+342A>G	-
S3_156846708	3	156846708	T	C	intron_variant	MODIFIER	GRMZM2G336909	c.1124+324A>G	-
S3_156846737	3	156846737	C	T	intron_variant	MODIFIER	GRMZM2G336909	c.1124+295G>A	-
S3_156846889	3	156846889	G	A	intron_variant	MODIFIER	GRMZM2G336909	c.1124+143C>T	-
S3_156846949	3	156846949	G	A	intron_variant	MODIFIER	GRMZM2G336909	c.1124+83C>T	-
S3_156847113	3	156847113	T	A	intron_variant	MODIFIER	GRMZM2G336909	c.1075-32A>T	-
S3_156847172	3	156847172	G	A	intron_variant	MODIFIER	GRMZM2G336909	c.1075-91C>T	-
S3_156847259	3	156847259	T	A	intron_variant	MODIFIER	GRMZM2G336909	c.1075-178A>T	-
S3_156847351	3	156847351	T	G	intron_variant	MODIFIER	GRMZM2G336909	c.1075-270A>C	-
S3_156847490	3	156847490	C	G	intron_variant	MODIFIER	GRMZM2G336909	c.1075-409G>C	-
S3_156847507	3	156847507	C	T	intron_variant	MODIFIER	GRMZM2G336909	c.1075-426G>A	-
S3_156847549	3	156847549	A	C	intron_variant	MODIFIER	GRMZM2G336909	c.1075-468T>G	-
S3_156848673	3	156848673	G	T	missense_variant	MODERATE	GRMZM2G336909	c.1054C>A	p.Pro352Thr
S3_156848673	3	156848673	G	T	missense_variant	MODERATE	GRMZM2G336909	c.1054C>A	p.Pro352Thr
S3_156848712	3	156848712	C	T	missense_variant	MODERATE	GRMZM2G336909	c.1015G>A	p.Val339Ile
S3_156852522	3	156852522	T	G	synonymous_variant	LOW	GRMZM2G336909	c.918A>C	p.Gly306Gly
S3_156852552	3	156852552	C	A	missense_variant	MODERATE	GRMZM2G336909	c.888G>T	p.Glu296Asp
S3_156854581	3	156854581	G	A	intron_variant	MODIFIER	GRMZM2G336909	c.876+71C>T	-
S3_156854585	3	156854585	T	G	intron_variant	MODIFIER	GRMZM2G336909	c.876+67A>C	-
S3_156854628	3	156854628	C	T	intron_variant	MODIFIER	GRMZM2G336909	c.876+24G>A	-
S3_156854634	3	156854634	T	A	intron_variant	MODIFIER	GRMZM2G336909	c.876+18A>T	-
S3_156854667	3	156854667	C	A	synonymous_variant	LOW	GRMZM2G336909	c.861G>T	p.Gly287Gly
S3_156854804	3	156854804	G	A	synonymous_variant	LOW	GRMZM2G336909	c.724C>T	p.Leu242Leu
S3_156855484	3	156855484	A	C	missense_variant	MODERATE	GRMZM2G336909	c.609T>G	p.His203Gln
S3_156855979	3	156855979	G	C	splice_region_variant&intron_variant	LOW	GRMZM2G336909	c.474+8C>G	-
S3_156855996	3	156855996	C	T	synonymous_variant	LOW	GRMZM2G336909	c.465G>A	p.Gly155Gly
S3_156856045	3	156856045	G	A	missense_variant	MODERATE	GRMZM2G336909	c.482C>T	p.Ala161Val
S3_156856330	3	156856330	C	T	missense_variant	MODERATE	GRMZM2G336909	c.278G>A	p.Arg93Lys
S3_156856338	3	156856338	A	G	synonymous_variant	LOW	GRMZM2G336909	c.270T>C	p.Ser90Ser
S3_156856383	3	156856383	G	C	missense_variant	MODERATE	GRMZM2G336909	c.225C>G	p.Asp75Glu
S3_156856419	3	156856419	T	G	missense_variant	MODERATE	GRMZM2G336909	c.189A>C	p.Lys63Asn
S3_156856578	3	156856578	C	T	synonymous_variant	LOW	GRMZM2G336909	c.30G>A	p.Lys10Lys
S4_34581226	4	34581226	A	G	intron_variant	MODIFIER	GRMZM5G805675	c.513+2058T>C	-
S4_34583356	4	34583356	T	C	synonymous_variant	LOW	GRMZM5G805675	c.441A>G	p.Ala147Ala
S4_34583403	4	34583403	C	T	missense_variant	MODERATE	GRMZM5G805675	c.394G>A	p.Val132Met
S4_34583444	4	34583444	C	A	missense_variant	MODERATE	GRMZM5G805675	c.353G>T	p.Gly118Val
S4_34583544	4	34583544	C	A	missense_variant	MODERATE	GRMZM5G805675	c.253G>T	p.Ala85Ser
S4_34583559	4	34583559	G	C	missense_variant	MODERATE	GRMZM5G805675	c.238C>G	p.Pro80Ala
S4_34583690	4	34583690	G	T	missense_variant	MODERATE	GRMZM5G805675	c.107C>A	p.Ala36Glu
S4_34583774	4	34583774	T	G	missense_variant	MODERATE	GRMZM5G805675	c.23A>C	p.Lys8Thr
S4_34583775	4	34583775	T	G	missense_variant	MODERATE	GRMZM5G805675	c.22A>C	p.Lys8Gln
S4_34585487	4	34585487	A	C	3_prime_UTR_variant	MODIFIER	GRMZM2G091811	c.*417T>G	-
S4_34585499	4	34585499	C	T	3_prime_UTR_variant	MODIFIER	GRMZM2G091811	c.*405G>A	-
S4_34585677	4	34585677	G	A	3_prime_UTR_variant	MODIFIER	GRMZM2G091811	c.*227C>T	-
S4_34585819	4	34585819	C	T	3_prime_UTR_variant	MODIFIER	GRMZM2G091811	c.*85G>A	-
S4_34585827	4	34585827	T	C	3_prime_UTR_variant	MODIFIER	GRMZM2G091811	c.*77A>G	-
S4_34585907	4	34585907	A	T	missense_variant	MODERATE	GRMZM2G091811	c.1344T>A	p.Ser448Arg
S4_34586078	4	34586078	T	C	synonymous_variant	LOW	GRMZM2G091811	c.1173A>G	p.Thr391Thr
S4_34586297	4	34586297	A	G	synonymous_variant	LOW	GRMZM2G091811	c.954T>C	p.Val318Val
S4_34586362	4	34586362	G	T	synonymous_variant	LOW	GRMZM2G091811	c.889C>A	p.Arg297Arg
S4_34586408	4	34586408	G	A	synonymous_variant	LOW	GRMZM2G091811	c.843C>T	p.Gly281Gly
S4_34586456	4	34586456	G	A	synonymous_variant	LOW	GRMZM2G091811	c.795C>T	p.Leu265Leu
S4_34586492	4	34586492	G	A	synonymous_variant	LOW	GRMZM2G091811	c.759C>T	p.Gly253Gly
S4_34586501	4	34586501	A	T	synonymous_variant	LOW	GRMZM2G091811	c.750T>A	p.Thr250Thr
S4_34586729	4	34586729	T	A	synonymous_variant	LOW	GRMZM2G091811	c.522A>T	p.Leu174Leu
S4_34587075	4	34587075	C	T	intron_variant	MODIFIER	GRMZM2G091811	c.369-11G>A	-
S4_34587316	4	34587316	A	G	intron_variant	MODIFIER	GRMZM2G091811	c.369-252T>C	-
S4_34587346	4	34587346	G	A	intron_variant	MODIFIER	GRMZM2G091811	c.369-282C>T	-
S4_34587476	4	34587476	A	T	intron_variant	MODIFIER	GRMZM2G091811	c.369-412T>A	-
S4_34587607	4	34587607	A	C	intron_variant	MODIFIER	GRMZM2G091811	c.369-543T>G	-
S4_34587644	4	34587644	A	G	intron_variant	MODIFIER	GRMZM2G091811	c.369-580T>C	-
S4_34587673	4	34587673	T	C	intron_variant	MODIFIER	GRMZM2G091811	c.369-609A>G	-
S4_34587820	4	34587820	A	G	intron_variant	MODIFIER	GRMZM2G091811	c.368+622T>C	-
S4_34587864	4	34587864	C	T	intron_variant	MODIFIER	GRMZM2G091811	c.368+578G>A	-
S4_34587972	4	34587972	G	T	intron_variant	MODIFIER	GRMZM2G091811	c.368+470C>A	-
S4_34588019	4	34588019	G	A	intron_variant	MODIFIER	GRMZM2G091811	c.368+423C>T	-
S4_34588214	4	34588214	G	A	intron_variant	MODIFIER	GRMZM2G091811	c.368+228C>T	-
S4_34588242	4	34588242	T	C	intron_variant	MODIFIER	GRMZM2G091811	c.368+200A>G	-
S4_34588308	4	34588308	G	A	intron_variant	MODIFIER	GRMZM2G091811	c.368+134C>T	-
S4_34588324	4	34588324	C	T	intron_variant	MODIFIER	GRMZM2G091811	c.368+118G>A	-
S4_34588564	4	34588564	A	G	intron_variant	MODIFIER	GRMZM2G091811	c.326-80T>C	-
S4_34588718	4	34588718	C	T	intron_variant	MODIFIER	GRMZM2G091811	c.325+63G>A	-
S4_34588934	4	34588934	A	T	synonymous_variant	LOW	GRMZM2G091811	c.261T>A	p.Ala87Ala
S4_34588951	4	34588951	T	G	missense_variant	MODERATE	GRMZM2G091811	c.244A>C	p.Ser82Arg
S4_34589161	4	34589161	T	C	missense_variant	MODERATE	GRMZM2G091811	c.121A>G	p.Lys41Glu
S4_34589184	4	34589184	G	A	missense_variant	MODERATE	GRMZM2G091811	c.98C>T	p.Ala33Val
S4_34589224	4	34589224	G	T	missense_variant	MODERATE	GRMZM2G091811	c.58C>A	p.Pro20Thr
S4_34589291	4	34589291	T	C	5_prime_UTR_variant	MODIFIER	GRMZM2G091811	c.-10A>G	-
S4_34589315	4	34589315	G	A	splice_region_variant&intron_variant	LOW	GRMZM2G091811	c.-31-3C>T	-
S4_34589348	4	34589348	C	A	intron_variant	MODIFIER	GRMZM2G091811	c.-31-36G>T	-
S4_34589407	4	34589407	C	G	intron_variant	MODIFIER	GRMZM2G091811	c.-31-95G>C	-
S4_34589414	4	34589414	A	G	intron_variant	MODIFIER	GRMZM2G091811	c.-31-102T>C	-
S4_34589495	4	34589495	A	G	intron_variant	MODIFIER	GRMZM2G091811	c.-31-183T>C	-
S4_34589651	4	34589651	T	G	intron_variant	MODIFIER	GRMZM2G091811	c.-32+35A>C	-
S4_34589754	4	34589754	G	A	5_prime_UTR_variant	MODIFIER	GRMZM2G091811	c.-100C>T	-
S4_34591443	4	34591443	C	G	5_prime_UTR_variant	MODIFIER	GRMZM5G855094	c.-299C>G	-
S4_34591458	4	34591458	G	T	5_prime_UTR_variant	MODIFIER	GRMZM5G855094	c.-284G>T	-
S4_34591556	4	34591556	G	T	5_prime_UTR_variant	MODIFIER	GRMZM5G855094	c.-186G>T	-
S4_34591597	4	34591597	G	A	5_prime_UTR_premature_start_codon_gain_variant	LOW	GRMZM5G855094	c.-145G>A	-
S4_34591644	4	34591644	A	G	5_prime_UTR_variant	MODIFIER	GRMZM5G855094	c.-98A>G	-
S4_34591749	4	34591749	G	T	missense_variant	MODERATE	GRMZM5G855094	c.8G>T	p.Gly3Val
S4_34591779	4	34591779	T	G	missense_variant	MODERATE	GRMZM5G855094	c.38T>G	p.Ile13Arg
S4_34592046	4	34592046	T	C	3_prime_UTR_variant	MODIFIER	GRMZM5G855094	c.*71T>C	-
S4_34592253	4	34592253	T	A	3_prime_UTR_variant	MODIFIER	GRMZM5G855094	c.*278T>A	-
S4_34592269	4	34592269	T	A	3_prime_UTR_variant	MODIFIER	GRMZM5G855094	c.*294T>A	-
S4_168867464	4	168867464	C	G	3_prime_UTR_variant	MODIFIER	GRMZM2G344967	c.*316G>C	-
S4_168867573	4	168867573	C	T	3_prime_UTR_variant	MODIFIER	GRMZM2G344967	c.*207G>A	-
S4_168868134	4	168868134	A	G	synonymous_variant	LOW	GRMZM2G344967	c.6075T>C	p.Asn2025Asn
S4_168869309	4	168869309	A	G	missense_variant	MODERATE	GRMZM2G344967	c.4900T>C	p.Phe1634Leu
S4_168870094	4	168870094	A	G	missense_variant	MODERATE	GRMZM2G344967	c.4115T>C	p.Leu1372Pro
S4_168873363	4	168873363	C	T	intron_variant	MODIFIER	GRMZM2G344967	c.3343-2497G>A	-
S4_168873383	4	168873383	T	C	intron_variant	MODIFIER	GRMZM2G344967	c.3343-2517A>G	-
S4_168873408	4	168873408	C	T	intron_variant	MODIFIER	GRMZM2G344967	c.3343-2542G>A	-
S4_168874246	4	168874246	T	C	intron_variant	MODIFIER	GRMZM2G344967	c.3342+2569A>G	-
S4_168876042	4	168876042	A	G	intron_variant	MODIFIER	GRMZM2G344967	c.3342+773T>C	-
S4_168877100	4	168877100	A	G	synonymous_variant	LOW	GRMZM2G344967	c.3057T>C	p.Ala1019Ala
S4_168883716	4	168883716	C	T	missense_variant	MODERATE	GRMZM2G344967	c.373G>A	p.Val125Met
S4_185890408	4	185890408	C	G	5_prime_UTR_variant	MODIFIER	GRMZM2G174739	c.-199C>G	-
S4_185890523	4	185890523	G	C	5_prime_UTR_variant	MODIFIER	GRMZM2G174739	c.-171G>C	-
S4_185890751	4	185890751	C	T	intron_variant	MODIFIER	GRMZM2G174739	c.-70+127C>T	-
S4_185891419	4	185891419	C	A	missense_variant	MODERATE	GRMZM2G174739	c.5C>A	p.Ala2Asp
S4_185891455	4	185891455	C	A,*	missense_variant	MODERATE	GRMZM2G174739	c.41C>A	p.Ala14Asp
S4_185891563	4	185891563	A	C	missense_variant	MODERATE	GRMZM2G174739	c.149A>C	p.Asp50Ala
S4_185891588	4	185891588	A	G	synonymous_variant	LOW	GRMZM2G174739	c.174A>G	p.Pro58Pro
S4_185891801	4	185891801	C	G	synonymous_variant	LOW	GRMZM2G174739	c.387C>G	p.Ser129Ser
S4_185892098	4	185892098	T	A	intron_variant	MODIFIER	GRMZM2G174739	c.642+42T>A	-
S4_185892139	4	185892139	T	C	intron_variant	MODIFIER	GRMZM2G174739	c.643-70T>C	-
S4_185892148	4	185892148	A	G	intron_variant	MODIFIER	GRMZM2G174739	c.643-61A>G	-
S4_185892220	4	185892220	G	A	synonymous_variant	LOW	GRMZM2G174739	c.654G>A	p.Ser218Ser
S4_185892379	4	185892379	A	C	synonymous_variant	LOW	GRMZM2G174739	c.813A>C	p.Ile271Ile
S4_185892585	4	185892585	C	G	missense_variant	MODERATE	GRMZM2G174739	c.923C>G	p.Ala308Gly
S4_185892686	4	185892686	T	C	synonymous_variant	LOW	GRMZM2G174739	c.954T>C	p.Thr318Thr
S4_185893047	4	185893047	C	A	synonymous_variant	LOW	GRMZM2G174739	c.1230C>A	p.Leu410Leu
S4_185903614	4	185903614	G	C	5_prime_UTR_variant	MODIFIER	GRMZM2G174797	c.-148G>C	-
S4_185904263	4	185904263	C	T	5_prime_UTR_variant	MODIFIER	GRMZM2G174797	c.-16C>T	-
S4_185904328	4	185904328	C	A	missense_variant	MODERATE	GRMZM2G174797	c.50C>A	p.Thr17Lys
S4_185904337	4	185904337	A	G	missense_variant	MODERATE	GRMZM2G174797	c.59A>G	p.Glu20Gly
S4_185904541	4	185904541	G	C	missense_variant	MODERATE	GRMZM2G174797	c.176G>C	p.Gly59Ala
S4_185904546	4	185904546	G	A	missense_variant	MODERATE	GRMZM2G174797	c.181G>A	p.Ala61Thr
S4_185904599	4	185904599	T	A	synonymous_variant	LOW	GRMZM2G174797	c.234T>A	p.Ser78Ser
S4_185905060	4	185905060	G	T	missense_variant	MODERATE	GRMZM2G174797	c.276G>T	p.Leu92Phe
S4_185905061	4	185905061	C	T	synonymous_variant	LOW	GRMZM2G174797	c.277C>T	p.Leu93Leu
S4_185905129	4	185905129	C	T	synonymous_variant	LOW	GRMZM2G174797	c.345C>T	p.Asn115Asn
S4_185905250	4	185905250	C	G	intron_variant	MODIFIER	GRMZM2G174797	c.360+106C>G	-
S4_185905451	4	185905451	G	A	intron_variant	MODIFIER	GRMZM2G174797	c.361-236G>A	-
S4_185906788	4	185906788	A	G	missense_variant	MODERATE	GRMZM2G174797	c.452A>G	p.Lys151Arg
S4_185906861	4	185906861	C	T	synonymous_variant	LOW	GRMZM2G174797	c.525C>T	p.Ser175Ser
S4_185907183	4	185907183	C	G	synonymous_variant	LOW	GRMZM2G174797	c.672C>G	p.Gly224Gly
S4_185907186	4	185907186	C	T	synonymous_variant	LOW	GRMZM2G174797	c.675C>T	p.Gly225Gly
S4_185907238	4	185907238	C	T	splice_region_variant&intron_variant	LOW	GRMZM2G174797	c.721+6C>T	-
S4_185907435	4	185907435	T	C	synonymous_variant	LOW	GRMZM2G174797	c.789T>C	p.Asp263Asp
S4_185907751	4	185907751	C	T	3_prime_UTR_variant	MODIFIER	GRMZM2G174797	c.*42C>T	-
S4_185907838	4	185907838	A	C	3_prime_UTR_variant	MODIFIER	GRMZM2G174797	c.*129A>C	-
S4_185907881	4	185907881	T	C	splice_region_variant	LOW	GRMZM2G174797	c.*172T>C	-
S4_185908373	4	185908373	A	C	missense_variant	MODERATE	GRMZM2G174834	c.1177T>G	p.Cys393Gly
S4_185908419	4	185908419	A	G	synonymous_variant	LOW	GRMZM2G174834	c.1131T>C	p.Leu377Leu
S4_185908532	4	185908532	A	T	missense_variant	MODERATE	GRMZM2G174834	c.1018T>A	p.Leu340Met
S4_185908632	4	185908632	A	G	synonymous_variant	LOW	GRMZM2G174834	c.918T>C	p.Ser306Ser
S4_185908652	4	185908652	C	T	missense_variant	MODERATE	GRMZM2G174834	c.898G>A	p.Val300Ile
S4_185908670	4	185908670	T	C	missense_variant	MODERATE	GRMZM2G174834	c.880A>G	p.Ile294Val
S4_185908696	4	185908696	T	G	missense_variant	MODERATE	GRMZM2G174834	c.854A>C	p.Glu285Ala
S4_185908775	4	185908775	C	G	missense_variant	MODERATE	GRMZM2G174834	c.775G>C	p.Ala259Pro
S4_185908813	4	185908813	T	C	missense_variant	MODERATE	GRMZM2G174834	c.737A>G	p.Gln246Arg
S4_185908902	4	185908902	G	A	synonymous_variant	LOW	GRMZM2G174834	c.648C>T	p.Ile216Ile
S4_185909002	4	185909002	C	A	intron_variant	MODIFIER	GRMZM2G174834	c.605-57G>T	-
S4_185909053	4	185909053	A	T	intron_variant	MODIFIER	GRMZM2G174834	c.605-108T>A	-
S4_185909255	4	185909255	A	C	intron_variant	MODIFIER	GRMZM2G174834	c.605-310T>G	-
S4_185909403	4	185909403	A	G	intron_variant	MODIFIER	GRMZM2G174834	c.605-458T>C	-
S4_185909545	4	185909545	A	T	intron_variant	MODIFIER	GRMZM2G174834	c.604+451T>A	-
S4_185909600	4	185909600	G	A	intron_variant	MODIFIER	GRMZM2G174834	c.604+396C>T	-
S4_185909602	4	185909602	A	G	intron_variant	MODIFIER	GRMZM2G174834	c.604+394T>C	-
S4_185909668	4	185909668	C	T	intron_variant	MODIFIER	GRMZM2G174834	c.604+328G>A	-
S4_185909713	4	185909713	A	G	intron_variant	MODIFIER	GRMZM2G174834	c.604+283T>C	-
S4_185909966	4	185909966	G	A	intron_variant	MODIFIER	GRMZM2G174834	c.604+30C>T	-
S4_185910027	4	185910027	T	G	missense_variant	MODERATE	GRMZM2G174834	c.573A>C	p.Leu191Phe
S4_185910054	4	185910054	T	C	synonymous_variant	LOW	GRMZM2G174834	c.546A>G	p.Arg182Arg
S4_185910082	4	185910082	G	C	intron_variant	MODIFIER	GRMZM2G174834	c.528-10C>G	-
S4_185910109	4	185910109	G	A	intron_variant	MODIFIER	GRMZM2G174834	c.528-37C>T	-
S4_185910149	4	185910149	C	G	intron_variant	MODIFIER	GRMZM2G174834	c.528-77G>C	-
S4_185910169	4	185910169	G	C	intron_variant	MODIFIER	GRMZM2G174834	c.528-97C>G	-
S4_185910220	4	185910220	G	A	intron_variant	MODIFIER	GRMZM2G174834	c.528-148C>T	-
S4_185910351	4	185910351	A	G	intron_variant	MODIFIER	GRMZM2G174834	c.527+246T>C	-
S4_185910547	4	185910547	G	C	intron_variant	MODIFIER	GRMZM2G174834	c.527+50C>G	-
S4_185910626	4	185910626	C	T	missense_variant	MODERATE	GRMZM2G174834	c.149G>A	p.Gly50Glu
S4_185910704	4	185910704	G	A	missense_variant	MODERATE	GRMZM2G174834	c.71C>T	p.Ala24Val
S4_185910765	4	185910765	C	T	intron_variant	MODIFIER	GRMZM2G174834	c.403-44G>A	-
S4_185910948	4	185910948	G	T	intron_variant	MODIFIER	GRMZM2G174834	c.403-227C>A	-
S4_185910951	4	185910951	G	T	intron_variant	MODIFIER	GRMZM2G174834	c.403-230C>A	-
S4_185911550	4	185911550	T	G	5_prime_UTR_premature_start_codon_gain_variant	LOW	GRMZM2G174834	c.-217A>C	-
S4_185911759	4	185911759	T	C	5_prime_UTR_variant	MODIFIER	GRMZM2G174834	c.-226A>G	-
S4_185911779	4	185911779	C	T	5_prime_UTR_variant	MODIFIER	GRMZM2G174834	c.-246G>A	-
S4_185911796	4	185911796	G	A	5_prime_UTR_variant	MODIFIER	GRMZM2G174834	c.-263C>T	-
S4_185912040	4	185912040	T	A	intron_variant	MODIFIER	GRMZM2G174834	c.216-100A>T	-
S4_185912094	4	185912094	G	T	intron_variant	MODIFIER	GRMZM2G174834	c.216-154C>A	-
S4_185912095	4	185912095	C	A	intron_variant	MODIFIER	GRMZM2G174834	c.216-155G>T	-
S4_185912218	4	185912218	C	G	intron_variant	MODIFIER	GRMZM2G174834	c.215+241G>C	-
S4_185912626	4	185912626	C	T	synonymous_variant	LOW	GRMZM2G174834	c.48G>A	p.Ser16Ser
S4_185935324	4	185935324	T	C	3_prime_UTR_variant	MODIFIER	GRMZM2G174938	c.*430A>G	-
S4_185935336	4	185935336	T	G	3_prime_UTR_variant	MODIFIER	GRMZM2G174938	c.*418A>C	-
S4_185935631	4	185935631	C	G	3_prime_UTR_variant	MODIFIER	GRMZM2G174938	c.*123G>C	-
S4_185935713	4	185935713	C	T	3_prime_UTR_variant	MODIFIER	GRMZM2G174938	c.*41G>A	-
S4_185936098	4	185936098	A	G	missense_variant	MODERATE	GRMZM2G174938	c.1390T>C	p.Ser464Pro
S4_185936189	4	185936189	A	G	synonymous_variant	LOW	GRMZM2G174938	c.1299T>C	p.Ser433Ser
S4_185936291	4	185936291	A	C	synonymous_variant	LOW	GRMZM2G174938	c.1197T>G	p.Ala399Ala
S4_185936300	4	185936300	A	G	synonymous_variant	LOW	GRMZM2G174938	c.1188T>C	p.Ala396Ala
S4_185936499	4	185936499	G	C	missense_variant	MODERATE	GRMZM2G174938	c.989C>G	p.Thr330Ser
S4_185936603	4	185936603	C	T	synonymous_variant	LOW	GRMZM2G174938	c.885G>A	p.Glu295Glu
S4_185937212	4	185937212	A	G	intron_variant	MODIFIER	GRMZM2G174938	c.871-595T>C	-
S4_185937231	4	185937231	C	T	intron_variant	MODIFIER	GRMZM2G174938	c.871-614G>A	-
S4_185937271	4	185937271	G	A	intron_variant	MODIFIER	GRMZM2G174938	c.871-654C>T	-
S4_185937281	4	185937281	A	G	intron_variant	MODIFIER	GRMZM2G174938	c.871-664T>C	-
S4_185937312	4	185937312	A	G	intron_variant	MODIFIER	GRMZM2G174938	c.871-695T>C	-
S4_185939270	4	185939270	A	G	intron_variant	MODIFIER	GRMZM2G174938	c.870+2591T>C	-
S4_185939407	4	185939407	C	G	intron_variant	MODIFIER	GRMZM2G174938	c.870+2454G>C	-
S4_185939473	4	185939473	G	A	intron_variant	MODIFIER	GRMZM2G174938	c.870+2388C>T	-
S4_185939477	4	185939477	A	C	intron_variant	MODIFIER	GRMZM2G174938	c.870+2384T>G	-
S4_185939567	4	185939567	T	A	intron_variant	MODIFIER	GRMZM2G174938	c.870+2294A>T	-
S4_185939615	4	185939615	A	G	intron_variant	MODIFIER	GRMZM2G174938	c.870+2246T>C	-
S4_185939616	4	185939616	T	C	intron_variant	MODIFIER	GRMZM2G174938	c.870+2245A>G	-
S4_185939740	4	185939740	G	A	intron_variant	MODIFIER	GRMZM2G174938	c.870+2121C>T	-
S4_185939745	4	185939745	C	T	intron_variant	MODIFIER	GRMZM2G174938	c.870+2116G>A	-
S4_185939874	4	185939874	T	G	intron_variant	MODIFIER	GRMZM2G174938	c.870+1987A>C	-
S4_185940062	4	185940062	G	A	intron_variant	MODIFIER	GRMZM2G174938	c.870+1799C>T	-
S4_185940455	4	185940455	T	C	intron_variant	MODIFIER	GRMZM2G174938	c.870+1406A>G	-
S4_185940732	4	185940732	G	A	intron_variant	MODIFIER	GRMZM2G174938	c.870+1129C>T	-
S4_185941110	4	185941110	G	A	intron_variant	MODIFIER	GRMZM2G174938	c.870+751C>T	-
S4_185941215	4	185941215	A	C	intron_variant	MODIFIER	GRMZM2G174938	c.870+646T>G	-
S4_185941247	4	185941247	G	A	intron_variant	MODIFIER	GRMZM2G174938	c.870+614C>T	-
S4_185941397	4	185941397	A	C	intron_variant	MODIFIER	GRMZM2G174938	c.870+464T>G	-
S4_185942060	4	185942060	T	C	missense_variant	MODERATE	GRMZM2G174938	c.763A>G	p.Lys255Glu
S4_185942249	4	185942249	A	C	missense_variant	MODERATE	GRMZM2G174938	c.682T>G	p.Ser228Ala
S4_185942519	4	185942519	A	G	synonymous_variant	LOW	GRMZM2G174938	c.501T>C	p.Ser167Ser
S4_185943175	4	185943175	A	G	synonymous_variant	LOW	GRMZM2G174938	c.252T>C	p.Ser84Ser
S4_185943278	4	185943278	T	C	missense_variant	MODERATE	GRMZM2G174938	c.149A>G	p.Lys50Arg
S4_185943301	4	185943301	A	G	synonymous_variant	LOW	GRMZM2G174938	c.126T>C	p.Arg42Arg
S4_185943386	4	185943386	A	T	intron_variant	MODIFIER	GRMZM2G174938	c.116-75T>A	-
S4_185943431	4	185943431	A	G	intron_variant	MODIFIER	GRMZM2G174938	c.116-120T>C	-
S4_185943857	4	185943857	C	T	intron_variant	MODIFIER	GRMZM2G174938	c.116-546G>A	-
S4_185944418	4	185944418	G	A	intron_variant	MODIFIER	GRMZM2G174938	c.116-1107C>T	-
S4_185944431	4	185944431	A	G	intron_variant	MODIFIER	GRMZM2G174938	c.116-1120T>C	-
S4_185944477	4	185944477	T	C	intron_variant	MODIFIER	GRMZM2G174938	c.116-1166A>G	-
S4_185944673	4	185944673	C	T	intron_variant	MODIFIER	GRMZM2G174938	c.116-1362G>A	-
S4_185944780	4	185944780	T	G	intron_variant	MODIFIER	GRMZM2G174938	c.116-1469A>C	-
S4_185944822	4	185944822	C	T	intron_variant	MODIFIER	GRMZM2G174938	c.116-1511G>A	-
S4_185944879	4	185944879	T	C	intron_variant	MODIFIER	GRMZM2G174938	c.116-1568A>G	-
S4_185944992	4	185944992	G	A	intron_variant	MODIFIER	GRMZM2G174938	c.116-1681C>T	-
S4_185945505	4	185945505	A	G	intron_variant	MODIFIER	GRMZM2G174938	c.115+1918T>C	-
S4_185945529	4	185945529	G	A	intron_variant	MODIFIER	GRMZM2G174938	c.115+1894C>T	-
S4_185945623	4	185945623	A	G	intron_variant	MODIFIER	GRMZM2G174938	c.115+1800T>C	-
S4_185945728	4	185945728	T	C	intron_variant	MODIFIER	GRMZM2G174938	c.115+1695A>G	-
S4_185945918	4	185945918	G	T	intron_variant	MODIFIER	GRMZM2G174938	c.115+1505C>A	-
S4_185945936	4	185945936	A	G	intron_variant	MODIFIER	GRMZM2G174938	c.115+1487T>C	-
S4_185945993	4	185945993	A	G	intron_variant	MODIFIER	GRMZM2G174938	c.115+1430T>C	-
S4_185946253	4	185946253	C	T	intron_variant	MODIFIER	GRMZM2G174938	c.115+1170G>A	-
S4_185946292	4	185946292	A	C	intron_variant	MODIFIER	GRMZM2G174938	c.115+1131T>G	-
S4_185946349	4	185946349	C	T	intron_variant	MODIFIER	GRMZM2G174938	c.115+1074G>A	-
S4_185946510	4	185946510	C	A	intron_variant	MODIFIER	GRMZM2G174938	c.115+913G>T	-
S4_185946521	4	185946521	T	C	intron_variant	MODIFIER	GRMZM2G174938	c.115+902A>G	-
S4_185947009	4	185947009	G	A	intron_variant	MODIFIER	GRMZM2G174938	c.115+414C>T	-
S4_185947050	4	185947050	A	G	intron_variant	MODIFIER	GRMZM2G174938	c.115+373T>C	-
S4_185947312	4	185947312	G	A	intron_variant	MODIFIER	GRMZM2G174938	c.115+111C>T	-
S4_185947394	4	185947394	C	G	intron_variant	MODIFIER	GRMZM2G174938	c.115+29G>C	-
S4_185947736	4	185947736	C	T	5_prime_UTR_variant	MODIFIER	GRMZM2G174938	c.-78G>A	-
S4_185947855	4	185947855	A	G	5_prime_UTR_variant	MODIFIER	GRMZM2G174938	c.-197T>C	-
S4_185947877	4	185947877	A	G	5_prime_UTR_variant	MODIFIER	GRMZM2G174938	c.-219T>C	-
S4_185947912	4	185947912	G	A	5_prime_UTR_premature_start_codon_gain_variant	LOW	GRMZM2G174938	c.-254C>T	-
S4_185947973	4	185947973	A	G	5_prime_UTR_variant	MODIFIER	GRMZM2G174938	c.-315T>C	-
S4_185948530	4	185948530	G	A	3_prime_UTR_variant	MODIFIER	GRMZM2G476902	c.*107C>T	-
S4_185950007	4	185950007	G	T	splice_region_variant&intron_variant	LOW	GRMZM2G476902	c.217-3C>A	-
S4_185950070	4	185950070	C	T	missense_variant	MODERATE	GRMZM2G476902	c.188G>A	p.Ser63Asn
S4_185950109	4	185950109	A	C	splice_region_variant&intron_variant	LOW	GRMZM2G476902	c.157-8T>G	-
S4_219072006	4	219072006	A	T	intergenic_region	MODIFIER	GRMZM2G172774-GRMZM2G073492	n.219072006A>T	-
S4_219072437	4	219072437	T	C	intergenic_region	MODIFIER	GRMZM2G172774-GRMZM2G073492	n.219072437T>C	-
S5_25048655	5	25048655	C	T	5_prime_UTR_premature_start_codon_gain_variant	LOW	GRMZM2G105987	c.-68C>T	-
S5_25048674	5	25048674	A	G	5_prime_UTR_variant	MODIFIER	GRMZM2G105987	c.-49A>G	-
S5_25048698	5	25048698	A	T	5_prime_UTR_variant	MODIFIER	GRMZM2G105987	c.-25A>T	-
S5_25049904	5	25049904	G	C	3_prime_UTR_variant	MODIFIER	GRMZM2G105987	c.*384G>C	-
S5_25049920	5	25049920	A	G	3_prime_UTR_variant	MODIFIER	GRMZM2G105987	c.*400A>G	-
S6_153663382	6	153663382	T	A	5_prime_UTR_variant	MODIFIER	GRMZM2G410812	c.-576T>A	-
S6_153663401	6	153663401	A	G	5_prime_UTR_variant	MODIFIER	GRMZM2G410812	c.-557A>G	-
S6_153663963	6	153663963	C	G	synonymous_variant	LOW	GRMZM2G410812	c.6C>G	p.Ala2Ala
S6_153664266	6	153664266	A	G	3_prime_UTR_variant	MODIFIER	GRMZM2G410812	c.*12A>G	-
S6_153664381	6	153664381	T	C	3_prime_UTR_variant	MODIFIER	GRMZM2G410812	c.*127T>C	-
S6_153664611	6	153664611	A	G	3_prime_UTR_variant	MODIFIER	GRMZM2G410812	c.*357A>G	-
S6_153664638	6	153664638	C	G	3_prime_UTR_variant	MODIFIER	GRMZM2G410812	c.*384C>G	-
S6_153665657	6	153665657	G	C	missense_variant	MODERATE	GRMZM2G410812	c.846G>C	p.Glu282Asp
S6_153665718	6	153665718	G	A	missense_variant	MODERATE	GRMZM2G410812	c.907G>A	p.Ala303Thr
S6_153665739	6	153665739	A	T	missense_variant	MODERATE	GRMZM2G410812	c.928A>T	p.Met310Leu
S6_153665855	6	153665855	G	C	synonymous_variant	LOW	GRMZM2G410812	c.1044G>C	p.Ser348Ser
S6_153665878	6	153665878	A	G	missense_variant	MODERATE	GRMZM2G410812	c.1067A>G	p.Lys356Arg
S6_153679987	6	153679987	C	T	5_prime_UTR_variant	MODIFIER	GRMZM2G410782	c.-103C>T	-
S6_153680492	6	153680492	G	C	intron_variant	MODIFIER	GRMZM2G410782	c.140+263G>C	-
S6_153680732	6	153680732	C	T	intron_variant	MODIFIER	GRMZM2G410782	c.141-460C>T	-
S6_153680736	6	153680736	C	T	intron_variant	MODIFIER	GRMZM2G410782	c.141-456C>T	-
S6_153681205	6	153681205	A	G	missense_variant	MODERATE	GRMZM2G410782	c.154A>G	p.Ile52Val
S6_153681746	6	153681746	G	T	intron_variant	MODIFIER	GRMZM2G410782	c.318+256G>T	-
S6_153682003	6	153682003	A	G	intron_variant	MODIFIER	GRMZM2G410782	c.319-292A>G	-
S6_153682123	6	153682123	G	T	intron_variant	MODIFIER	GRMZM2G410782	c.319-172G>T	-
S6_153682161	6	153682161	G	A	intron_variant	MODIFIER	GRMZM2G410782	c.319-134G>A	-
S6_153682212	6	153682212	G	A	intron_variant	MODIFIER	GRMZM2G410782	c.319-83G>A	-
S6_153682279	6	153682279	T	C	intron_variant	MODIFIER	GRMZM2G410782	c.319-16T>C	-
S6_153683505	6	153683505	C	T	intron_variant	MODIFIER	GRMZM2G410782	c.432+1097C>T	-
S6_153683587	6	153683587	T	C	intron_variant	MODIFIER	GRMZM2G410782	c.432+1179T>C	-
S6_153684605	6	153684605	G	A	intron_variant	MODIFIER	GRMZM2G410782	c.432+2197G>A	-
S6_153684687	6	153684687	A	G	intron_variant	MODIFIER	GRMZM2G410782	c.432+2279A>G	-
S6_153684857	6	153684857	C	T	intron_variant	MODIFIER	GRMZM2G410782	c.432+2449C>T	-
S6_153684911	6	153684911	C	T	intron_variant	MODIFIER	GRMZM2G410782	c.432+2503C>T	-
S6_153685191	6	153685191	C	T	intron_variant	MODIFIER	GRMZM2G410782	c.433-2549C>T	-
S6_153685274	6	153685274	G	A	intron_variant	MODIFIER	GRMZM2G410782	c.433-2466G>A	-
S6_153685349	6	153685349	C	T	intron_variant	MODIFIER	GRMZM2G410782	c.433-2391C>T	-
S6_153685419	6	153685419	A	G	intron_variant	MODIFIER	GRMZM2G410782	c.433-2321A>G	-
S6_153685420	6	153685420	C	T	intron_variant	MODIFIER	GRMZM2G410782	c.433-2320C>T	-
S6_153685967	6	153685967	C	T	intron_variant	MODIFIER	GRMZM2G410782	c.433-1773C>T	-
S6_153686009	6	153686009	G	A	intron_variant	MODIFIER	GRMZM2G410782	c.433-1731G>A	-
S6_153686048	6	153686048	G	A	intron_variant	MODIFIER	GRMZM2G410782	c.433-1692G>A	-
S6_153686051	6	153686051	A	G	intron_variant	MODIFIER	GRMZM2G410782	c.433-1689A>G	-
S6_153686089	6	153686089	C	T	intron_variant	MODIFIER	GRMZM2G410782	c.433-1651C>T	-
S6_153686296	6	153686296	G	A	intron_variant	MODIFIER	GRMZM2G410782	c.433-1444G>A	-
S6_153686343	6	153686343	G	A	intron_variant	MODIFIER	GRMZM2G410782	c.433-1397G>A	-
S6_153686380	6	153686380	T	C	intron_variant	MODIFIER	GRMZM2G410782	c.433-1360T>C	-
S6_153686997	6	153686997	T	A	intron_variant	MODIFIER	GRMZM2G410782	c.433-743T>A	-
S6_153687054	6	153687054	A	G	intron_variant	MODIFIER	GRMZM2G410782	c.433-686A>G	-
S6_153687156	6	153687156	A	G	intron_variant	MODIFIER	GRMZM2G410782	c.433-584A>G	-
S6_153687313	6	153687313	G	A	intron_variant	MODIFIER	GRMZM2G410782	c.433-427G>A	-
S6_153688173	6	153688173	A	T	intron_variant	MODIFIER	GRMZM2G410782	c.743+16A>T	-
S6_153688209	6	153688209	C	T	intron_variant	MODIFIER	GRMZM2G410782	c.743+52C>T	-
S6_153688254	6	153688254	A	C	intron_variant	MODIFIER	GRMZM2G410782	c.743+97A>C	-
S6_153688259	6	153688259	G	T	intron_variant	MODIFIER	GRMZM2G410782	c.744-100G>T	-
S6_153688308	6	153688308	A	T	intron_variant	MODIFIER	GRMZM2G410782	c.744-51A>T	-
S6_153688353	6	153688353	C	T	splice_region_variant&intron_variant	LOW	GRMZM2G410782	c.744-6C>T	-
S6_153688365	6	153688365	A	G	synonymous_variant	LOW	GRMZM2G410782	c.750A>G	p.Glu250Glu
S6_153688458	6	153688458	T	C	synonymous_variant	LOW	GRMZM2G410782	c.843T>C	p.Val281Val
S6_153688467	6	153688467	G	A	synonymous_variant	LOW	GRMZM2G410782	c.852G>A	p.Pro284Pro
S6_153688764	6	153688764	T	C	splice_region_variant&intron_variant	LOW	GRMZM2G410782	c.1040+7T>C	-
S6_153688979	6	153688979	C	A	intron_variant	MODIFIER	GRMZM2G410782	c.1040+222C>A	-
S6_153689017	6	153689017	G	A	intron_variant	MODIFIER	GRMZM2G410782	c.1040+260G>A	-
S6_153689175	6	153689175	T	C	intron_variant	MODIFIER	GRMZM2G410782	c.1040+418T>C	-
S6_153689361	6	153689361	C	T	intron_variant	MODIFIER	GRMZM2G410782	c.1040+604C>T	-
S6_153689391	6	153689391	T	C	intron_variant	MODIFIER	GRMZM2G410782	c.1040+634T>C	-
S6_153689824	6	153689824	G	T	intron_variant	MODIFIER	GRMZM2G410782	c.1040+1067G>T	-
S6_153690072	6	153690072	G	A	intron_variant	MODIFIER	GRMZM2G410782	c.1040+1315G>A	-
S6_153690369	6	153690369	T	C	intron_variant	MODIFIER	GRMZM2G410782	c.1041-1083T>C	-
S6_153690390	6	153690390	C	T	intron_variant	MODIFIER	GRMZM2G410782	c.1041-1062C>T	-
S6_153690438	6	153690438	A	C	intron_variant	MODIFIER	GRMZM2G410782	c.1041-1014A>C	-
S6_153692088	6	153692088	A	C	missense_variant	MODERATE	GRMZM2G410782	c.1677A>C	p.Lys559Asn
S6_153692088	6	153692088	A	C	missense_variant	MODERATE	GRMZM2G410782	c.1677A>C	p.Lys559Asn
S6_153692151	6	153692151	C	T	synonymous_variant	LOW	GRMZM2G410782	c.1740C>T	p.Asn580Asn
S6_153692151	6	153692151	C	T	synonymous_variant	LOW	GRMZM2G410782	c.1740C>T	p.Asn580Asn
S6_153692157	6	153692157	T	C	synonymous_variant	LOW	GRMZM2G410782	c.1746T>C	p.Phe582Phe
S6_153692157	6	153692157	T	C	synonymous_variant	LOW	GRMZM2G410782	c.1746T>C	p.Phe582Phe
S6_153692301	6	153692301	A	T	3_prime_UTR_variant	MODIFIER	GRMZM2G410782	c.*33A>T	-
S6_153692301	6	153692301	A	T	3_prime_UTR_variant	MODIFIER	GRMZM2G410782	c.*33A>T	-
S6_153692893	6	153692893	C	T	3_prime_UTR_variant	MODIFIER	GRMZM2G107739	c.*145G>A	-
S6_153693205	6	153693205	C	T	synonymous_variant	LOW	GRMZM2G107739	c.1476G>A	p.Pro492Pro
S6_153693458	6	153693458	C	T	synonymous_variant	LOW	GRMZM2G107739	c.1365G>A	p.Glu455Glu
S6_153693462	6	153693462	C	T	missense_variant	MODERATE	GRMZM2G107739	c.1361G>A	p.Arg454His
S6_153693736	6	153693736	T	G	missense_variant	MODERATE	GRMZM2G107739	c.1169A>C	p.Asp390Ala
S6_153693763	6	153693763	T	C	missense_variant	MODERATE	GRMZM2G107739	c.1142A>G	p.Lys381Arg
S6_153694025	6	153694025	C	T	synonymous_variant	LOW	GRMZM2G107739	c.1011G>A	p.Gly337Gly
S6_153694481	6	153694481	C	A,T	missense_variant	MODERATE	GRMZM2G107739	c.738G>T	p.Lys246Asn
S6_153694534	6	153694534	C	A	missense_variant	MODERATE	GRMZM2G107739	c.685G>T	p.Gly229Trp
S6_153694584	6	153694584	C	T	missense_variant	MODERATE	GRMZM2G107739	c.635G>A	p.Arg212Gln
S6_153694684	6	153694684	G	A	intron_variant	MODIFIER	GRMZM2G107739	c.577-42C>T	-
S6_153694978	6	153694978	C	T	missense_variant	MODERATE	GRMZM2G107739	c.349G>A	p.Asp117Asn
S6_153694988	6	153694988	C	T	splice_region_variant&intron_variant	LOW	GRMZM2G107739	c.346-7G>A	-
S6_153695080	6	153695080	A	T	intron_variant	MODIFIER	GRMZM2G107739	c.346-99T>A	-
S6_153695100	6	153695100	G	A	intron_variant	MODIFIER	GRMZM2G107739	c.346-119C>T	-
S6_153695123	6	153695123	C	G	intron_variant	MODIFIER	GRMZM2G107739	c.346-142G>C	-
S6_153695180	6	153695180	C	T	intron_variant	MODIFIER	GRMZM2G107739	c.346-199G>A	-
S6_153695495	6	153695495	T	C	intron_variant	MODIFIER	GRMZM2G107739	c.346-514A>G	-
S6_153695619	6	153695619	G	T	intron_variant	MODIFIER	GRMZM2G107739	c.346-638C>A	-
S6_153695904	6	153695904	G	A	3_prime_UTR_variant	MODIFIER	GRMZM2G107739	c.*763C>T	-
S6_153695904	6	153695904	G	A	3_prime_UTR_variant	MODIFIER	GRMZM2G107739	c.*763C>T	-
S6_153695999	6	153695999	C	T	3_prime_UTR_variant	MODIFIER	GRMZM2G107739	c.*668G>A	-
S6_153695999	6	153695999	C	T	3_prime_UTR_variant	MODIFIER	GRMZM2G107739	c.*668G>A	-
S6_153696000	6	153696000	C	A	3_prime_UTR_variant	MODIFIER	GRMZM2G107739	c.*667G>T	-
S6_153696000	6	153696000	C	A	3_prime_UTR_variant	MODIFIER	GRMZM2G107739	c.*667G>T	-
S6_153696055	6	153696055	T	C	3_prime_UTR_variant	MODIFIER	GRMZM2G107739	c.*612A>G	-
S6_153696055	6	153696055	T	C	3_prime_UTR_variant	MODIFIER	GRMZM2G107739	c.*612A>G	-
S6_153696212	6	153696212	G	A	3_prime_UTR_variant	MODIFIER	GRMZM2G107739	c.*455C>T	-
S6_153696212	6	153696212	G	A	3_prime_UTR_variant	MODIFIER	GRMZM2G107739	c.*455C>T	-
S6_153696279	6	153696279	T	G	3_prime_UTR_variant	MODIFIER	GRMZM2G107739	c.*388A>C	-
S6_153696279	6	153696279	T	G	3_prime_UTR_variant	MODIFIER	GRMZM2G107739	c.*388A>C	-
S6_153696357	6	153696357	A	G	3_prime_UTR_variant	MODIFIER	GRMZM2G107739	c.*310T>C	-
S6_153696357	6	153696357	A	G	3_prime_UTR_variant	MODIFIER	GRMZM2G107739	c.*310T>C	-
S6_153696372	6	153696372	C	T	3_prime_UTR_variant	MODIFIER	GRMZM2G107739	c.*295G>A	-
S6_153696372	6	153696372	C	T	3_prime_UTR_variant	MODIFIER	GRMZM2G107739	c.*295G>A	-
S6_153696487	6	153696487	T	C	3_prime_UTR_variant	MODIFIER	GRMZM2G107739	c.*180A>G	-
S6_153696487	6	153696487	T	C	3_prime_UTR_variant	MODIFIER	GRMZM2G107739	c.*180A>G	-
S6_153696612	6	153696612	G	A	3_prime_UTR_variant	MODIFIER	GRMZM2G107739	c.*55C>T	-
S6_153696969	6	153696969	G	C	missense_variant	MODERATE	GRMZM2G107739	c.205C>G	p.Pro69Ala
S6_153696990	6	153696990	C	A	missense_variant	MODERATE	GRMZM2G107739	c.184G>T	p.Ala62Ser
S8_19554674	8	19554674	A	G	missense_variant	MODERATE	GRMZM2G412234	c.1843T>C	p.Tyr615His
S8_19554675	8	19554675	T	C	synonymous_variant	LOW	GRMZM2G412234	c.1842A>G	p.Thr614Thr
S8_19554720	8	19554720	C	T	synonymous_variant	LOW	GRMZM2G412234	c.1797G>A	p.Pro599Pro
S8_19554751	8	19554751	A	G	missense_variant	MODERATE	GRMZM2G412234	c.1766T>C	p.Val589Ala
S8_19554825	8	19554825	G	A	splice_region_variant&intron_variant	LOW	GRMZM2G412234	c.1699-7C>T	-
S8_19554914	8	19554914	A	T	intron_variant	MODIFIER	GRMZM2G412234	c.1699-96T>A	-
S8_19555387	8	19555387	G	A	intron_variant	MODIFIER	GRMZM2G412234	c.1590-17C>T	-
S8_19555439	8	19555439	A	G	intron_variant	MODIFIER	GRMZM2G412234	c.1589+15T>C	-
S8_19555499	8	19555499	A	G	missense_variant	MODERATE	GRMZM2G412234	c.1544T>C	p.Leu515Ser
S8_19556004	8	19556004	A	G	splice_region_variant&intron_variant	LOW	GRMZM2G412234	c.1263+5T>C	-
S8_19556318	8	19556318	C	T	intron_variant	MODIFIER	GRMZM2G412234	c.1082+44G>A	-
S8_19556789	8	19556789	T	A	synonymous_variant	LOW	GRMZM2G412234	c.711A>T	p.Gly237Gly
S8_19557578	8	19557578	T	C	missense_variant	MODERATE	GRMZM2G412234	c.545A>G	p.Lys182Arg
S8_19557971	8	19557971	G	A	splice_region_variant&synonymous_variant	LOW	GRMZM2G412234	c.345C>T	p.Ile115Ile
S8_19558243	8	19558243	C	T	synonymous_variant	LOW	GRMZM2G412234	c.156G>A	p.Pro52Pro
S8_19558309	8	19558309	G	A	synonymous_variant	LOW	GRMZM2G412234	c.90C>T	p.Ile30Ile
S8_19558315	8	19558315	G	A	synonymous_variant	LOW	GRMZM2G412234	c.84C>T	p.Leu28Leu
S8_19558595	8	19558595	A	G	intron_variant	MODIFIER	GRMZM2G412234	c.-53-144T>C	-
S8_19558777	8	19558777	C	T	intron_variant	MODIFIER	GRMZM2G412234	c.-53-326G>A	-
S8_19558794	8	19558794	C	T	intron_variant	MODIFIER	GRMZM2G412234	c.-53-343G>A	-
S8_19558817	8	19558817	C	G	intron_variant	MODIFIER	GRMZM2G412234	c.-53-366G>C	-
S8_19559178	8	19559178	A	G	intron_variant	MODIFIER	GRMZM2G412234	c.-54+537T>C	-
S8_19559669	8	19559669	T	C	intron_variant	MODIFIER	GRMZM2G412234	c.-54+46A>G	-
S8_19559756	8	19559756	G	C	5_prime_UTR_variant	MODIFIER	GRMZM2G412234	c.-95C>G	-
S8_19564008	8	19564008	G	A	synonymous_variant	LOW	GRMZM2G179720	c.495C>T	p.Ser165Ser
S8_19564041	8	19564041	T	A	intron_variant	MODIFIER	GRMZM2G179720	c.483-21A>T	-
S8_19565816	8	19565816	G	A	synonymous_variant	LOW	GRMZM2G179720	c.129C>T	p.Ser43Ser
S8_19565831	8	19565831	G	A	synonymous_variant	LOW	GRMZM2G179720	c.114C>T	p.Pro38Pro
S8_19565885	8	19565885	A	G	synonymous_variant	LOW	GRMZM2G179720	c.60T>C	p.Phe20Phe
S8_19565977	8	19565977	A	G	splice_region_variant&intron_variant	LOW	GRMZM2G179720	c.-29-4T>C	-
S8_19566257	8	19566257	C	G	intron_variant	MODIFIER	GRMZM2G179720	c.-29-284G>C	-
S8_19566366	8	19566366	A	C	intron_variant	MODIFIER	GRMZM2G179720	c.-29-393T>G	-
S8_19566779	8	19566779	T	C	intron_variant	MODIFIER	GRMZM2G179720	c.-30+782A>G	-
S8_19566829	8	19566829	T	C	intron_variant	MODIFIER	GRMZM2G179720	c.-30+732A>G	-
S8_19566857	8	19566857	A	G	intron_variant	MODIFIER	GRMZM2G179720	c.-30+704T>C	-
S8_19567146	8	19567146	T	C	intron_variant	MODIFIER	GRMZM2G179720	c.-30+415A>G	-
S8_19567643	8	19567643	G	A	5_prime_UTR_premature_start_codon_gain_variant	LOW	GRMZM2G179720	c.-112C>T	-
S8_19567652	8	19567652	T	G	5_prime_UTR_premature_start_codon_gain_variant	LOW	GRMZM2G179720	c.-121A>C	-
S8_19567715	8	19567715	G	A	intron_variant	MODIFIER	GRMZM2G179720	c.-147-37C>T	-
S8_19567729	8	19567729	G	A	intron_variant	MODIFIER	GRMZM2G179720	c.-148+32C>T	-
S8_19567968	8	19567968	G	A	5_prime_UTR_variant	MODIFIER	GRMZM2G179720	c.-256C>T	-
S8_19571520	8	19571520	G	T	intergenic_region	MODIFIER	GRMZM2G179720-GRMZM5G849284	n.19571520G>T	-
S8_19571762	8	19571762	T	C	5_prime_UTR_variant	MODIFIER	GRMZM5G849284	c.-513T>C	-
S8_19571762	8	19571762	T	C	5_prime_UTR_variant	MODIFIER	GRMZM5G849284	c.-513T>C	-
S8_19571954	8	19571954	G	A	5_prime_UTR_variant	MODIFIER	GRMZM5G849284	c.-321G>A	-
S8_19571954	8	19571954	G	A	5_prime_UTR_variant	MODIFIER	GRMZM5G849284	c.-321G>A	-
S8_19572027	8	19572027	A	G	5_prime_UTR_variant	MODIFIER	GRMZM5G849284	c.-248A>G	-
S8_19572027	8	19572027	A	G	5_prime_UTR_variant	MODIFIER	GRMZM5G849284	c.-248A>G	-
S8_19572466	8	19572466	C	G	synonymous_variant	LOW	GRMZM5G849284	c.192C>G	p.Ser64Ser
S8_19575726	8	19575726	C	T	intron_variant	MODIFIER	GRMZM2G479930	c.85-1255G>A	-
S8_19575731	8	19575731	C	T	intron_variant	MODIFIER	GRMZM2G479930	c.85-1260G>A	-
S8_19575789	8	19575789	T	A	intron_variant	MODIFIER	GRMZM2G479930	c.85-1318A>T	-
S8_19575834	8	19575834	T	G	intron_variant	MODIFIER	GRMZM2G479930	c.85-1363A>C	-
S8_19575884	8	19575884	C	T	intron_variant	MODIFIER	GRMZM2G479930	c.85-1413G>A	-
S8_19576097	8	19576097	G	A	intron_variant	MODIFIER	GRMZM2G479930	c.85-1626C>T	-
S9_4833209	9	4833209	A	T	5_prime_UTR_variant	MODIFIER	GRMZM2G124288	c.-40A>T	-
S9_4833540	9	4833540	A	G	missense_variant	MODERATE	GRMZM2G124288	c.292A>G	p.Thr98Ala
S9_4833719	9	4833719	G	A	synonymous_variant	LOW	GRMZM2G124288	c.471G>A	p.Lys157Lys
S9_4834016	9	4834016	G	T	synonymous_variant	LOW	GRMZM2G124288	c.768G>T	p.Leu256Leu
S9_4834031	9	4834031	C	G	synonymous_variant	LOW	GRMZM2G124288	c.783C>G	p.Leu261Leu
S9_4834299	9	4834299	A	T	intron_variant	MODIFIER	GRMZM2G124288	c.870+181A>T	-
S9_4834335	9	4834335	T	G	intron_variant	MODIFIER	GRMZM2G124288	c.870+217T>G	-
S9_4834362	9	4834362	A	G	intron_variant	MODIFIER	GRMZM2G124288	c.870+244A>G	-
S9_4834507	9	4834507	C	T	intron_variant	MODIFIER	GRMZM2G124288	c.870+389C>T	-
S9_4834517	9	4834517	T	C	intron_variant	MODIFIER	GRMZM2G124288	c.870+399T>C	-
S9_4834544	9	4834544	A	G	intron_variant	MODIFIER	GRMZM2G124288	c.870+426A>G	-
S9_4834587	9	4834587	C	T	intron_variant	MODIFIER	GRMZM2G124288	c.870+469C>T	-
S9_4834726	9	4834726	T	C	intron_variant	MODIFIER	GRMZM2G124288	c.870+608T>C	-
S9_4834832	9	4834832	T	C	intron_variant	MODIFIER	GRMZM2G124288	c.870+714T>C	-
S9_4834862	9	4834862	C	T	intron_variant	MODIFIER	GRMZM2G124288	c.870+744C>T	-
S9_4835150	9	4835150	A	G	intron_variant	MODIFIER	GRMZM2G124288	c.870+1032A>G	-
S9_4835163	9	4835163	A	G	intron_variant	MODIFIER	GRMZM2G124288	c.870+1045A>G	-
S9_4835208	9	4835208	C	T	intron_variant	MODIFIER	GRMZM2G124288	c.870+1090C>T	-
S9_4835443	9	4835443	C	G	intron_variant	MODIFIER	GRMZM2G124288	c.870+1325C>G	-
S9_4835452	9	4835452	G	A	intron_variant	MODIFIER	GRMZM2G124288	c.870+1334G>A	-
S9_4835520	9	4835520	G	A	intron_variant	MODIFIER	GRMZM2G124288	c.870+1402G>A	-
S9_4835521	9	4835521	C	T	intron_variant	MODIFIER	GRMZM2G124288	c.870+1403C>T	-
S9_4835570	9	4835570	C	T	intron_variant	MODIFIER	GRMZM2G124288	c.870+1452C>T	-
S9_4835594	9	4835594	T	C	intron_variant	MODIFIER	GRMZM2G124288	c.870+1476T>C	-
S9_4835715	9	4835715	G	A	intron_variant	MODIFIER	GRMZM2G124288	c.870+1597G>A	-
S9_4835732	9	4835732	G	A	intron_variant	MODIFIER	GRMZM2G124288	c.870+1614G>A	-
S9_4835880	9	4835880	G	A	intron_variant	MODIFIER	GRMZM2G124288	c.870+1762G>A	-
S9_4835937	9	4835937	C	A	intron_variant	MODIFIER	GRMZM2G124288	c.870+1819C>A	-
S9_4836006	9	4836006	G	A	intron_variant	MODIFIER	GRMZM2G124288	c.870+1888G>A	-
S9_4836303	9	4836303	T	A	intron_variant	MODIFIER	GRMZM2G124288	c.870+2185T>A	-
S9_4836321	9	4836321	A	G	intron_variant	MODIFIER	GRMZM2G124288	c.870+2203A>G	-
S9_4836458	9	4836458	C	G	intron_variant	MODIFIER	GRMZM2G124288	c.870+2340C>G	-
S9_4836494	9	4836494	C	T,A	intron_variant	MODIFIER	GRMZM2G124288	c.870+2376C>T	-
S9_4836569	9	4836569	T	G	intron_variant	MODIFIER	GRMZM2G124288	c.870+2451T>G	-
S9_4836618	9	4836618	C	T	intron_variant	MODIFIER	GRMZM2G124288	c.870+2500C>T	-
S9_4836641	9	4836641	A	G	intron_variant	MODIFIER	GRMZM2G124288	c.870+2523A>G	-
S9_4836878	9	4836878	G	T	intron_variant	MODIFIER	GRMZM2G124288	c.870+2760G>T	-
S9_4836898	9	4836898	T	C	intron_variant	MODIFIER	GRMZM2G124288	c.870+2780T>C	-
S9_4837015	9	4837015	G	A	intron_variant	MODIFIER	GRMZM2G124288	c.871-2740G>A	-
S9_4837054	9	4837054	G	A	intron_variant	MODIFIER	GRMZM2G124288	c.871-2701G>A	-
S9_4837070	9	4837070	C	T	intron_variant	MODIFIER	GRMZM2G124288	c.871-2685C>T	-
S9_4837139	9	4837139	C	T	intron_variant	MODIFIER	GRMZM2G124288	c.871-2616C>T	-
S9_4837162	9	4837162	G	T	intron_variant	MODIFIER	GRMZM2G124288	c.871-2593G>T	-
S9_4837249	9	4837249	C	T	intron_variant	MODIFIER	GRMZM2G124288	c.871-2506C>T	-
S9_4837322	9	4837322	A	G	intron_variant	MODIFIER	GRMZM2G124288	c.871-2433A>G	-
S9_4837362	9	4837362	C	T	intron_variant	MODIFIER	GRMZM2G124288	c.871-2393C>T	-
S9_4837393	9	4837393	C	T	intron_variant	MODIFIER	GRMZM2G124288	c.871-2362C>T	-
S9_4837696	9	4837696	G	A	intron_variant	MODIFIER	GRMZM2G124288	c.871-2059G>A	-
S9_4837740	9	4837740	C	T	intron_variant	MODIFIER	GRMZM2G124288	c.871-2015C>T	-
S9_4837777	9	4837777	A	G	intron_variant	MODIFIER	GRMZM2G124288	c.871-1978A>G	-
S9_4838056	9	4838056	T	A	intron_variant	MODIFIER	GRMZM2G124288	c.871-1699T>A	-
S9_4838356	9	4838356	A	T	intron_variant	MODIFIER	GRMZM2G124288	c.871-1399A>T	-
S9_4838376	9	4838376	A	G	intron_variant	MODIFIER	GRMZM2G124288	c.871-1379A>G	-
S9_4838566	9	4838566	T	C	intron_variant	MODIFIER	GRMZM2G124288	c.871-1189T>C	-
S9_4838568	9	4838568	G	A	intron_variant	MODIFIER	GRMZM2G124288	c.871-1187G>A	-
S9_4838770	9	4838770	C	T	intron_variant	MODIFIER	GRMZM2G124288	c.871-985C>T	-
S9_4838792	9	4838792	G	A	intron_variant	MODIFIER	GRMZM2G124288	c.871-963G>A	-
S9_4838820	9	4838820	T	C	intron_variant	MODIFIER	GRMZM2G124288	c.871-935T>C	-
S9_4838954	9	4838954	G	T	intron_variant	MODIFIER	GRMZM2G124288	c.871-801G>T	-
S9_4838986	9	4838986	G	A	intron_variant	MODIFIER	GRMZM2G124288	c.871-769G>A	-
S9_4838996	9	4838996	C	T	intron_variant	MODIFIER	GRMZM2G124288	c.871-759C>T	-
S9_4839076	9	4839076	A	C	intron_variant	MODIFIER	GRMZM2G124288	c.871-679A>C	-
S9_4839150	9	4839150	G	T	intron_variant	MODIFIER	GRMZM2G124288	c.871-605G>T	-
S9_4839156	9	4839156	T	C	intron_variant	MODIFIER	GRMZM2G124288	c.871-599T>C	-
S9_4839203	9	4839203	A	G	intron_variant	MODIFIER	GRMZM2G124288	c.871-552A>G	-
S9_4839237	9	4839237	C	T	intron_variant	MODIFIER	GRMZM2G124288	c.871-518C>T	-
S9_4839308	9	4839308	A	G	intron_variant	MODIFIER	GRMZM2G124288	c.871-447A>G	-
S9_4839327	9	4839327	G	T	intron_variant	MODIFIER	GRMZM2G124288	c.871-428G>T	-
S9_4839425	9	4839425	A	G	intron_variant	MODIFIER	GRMZM2G124288	c.871-330A>G	-
S9_4839444	9	4839444	C	T	intron_variant	MODIFIER	GRMZM2G124288	c.871-311C>T	-
S9_4839579	9	4839579	C	T	intron_variant	MODIFIER	GRMZM2G124288	c.871-176C>T	-
S9_4839660	9	4839660	G	A	intron_variant	MODIFIER	GRMZM2G124288	c.871-95G>A	-
S9_4839695	9	4839695	G	C	intron_variant	MODIFIER	GRMZM2G124288	c.871-60G>C	-
S9_4839719	9	4839719	C	T	intron_variant	MODIFIER	GRMZM2G124288	c.871-36C>T	-
S9_4840059	9	4840059	G	A	missense_variant	MODERATE	GRMZM2G124288	c.1064G>A	p.Arg355His
S9_4840084	9	4840084	G	A	synonymous_variant	LOW	GRMZM2G124288	c.1089G>A	p.Pro363Pro
S9_4840255	9	4840255	G	A	synonymous_variant	LOW	GRMZM2G124288	c.1260G>A	p.Ser420Ser
S9_4840279	9	4840279	T	C	synonymous_variant	LOW	GRMZM2G124288	c.1284T>C	p.His428His
S9_4840301	9	4840301	G	A	missense_variant	MODERATE	GRMZM2G124288	c.1306G>A	p.Ala436Thr
S9_4840357	9	4840357	G	A	synonymous_variant	LOW	GRMZM2G124288	c.1362G>A	p.Pro454Pro
S9_4840360	9	4840360	A	G	synonymous_variant	LOW	GRMZM2G124288	c.1365A>G	p.Pro455Pro
S9_4840420	9	4840420	G	A	synonymous_variant	LOW	GRMZM2G124288	c.1425G>A	p.Ser475Ser
S9_4840432	9	4840432	T	C	synonymous_variant	LOW	GRMZM2G124288	c.1437T>C	p.Gly479Gly
S9_4840743	9	4840743	T	C	missense_variant	MODERATE	GRMZM2G124288	c.1493T>C	p.Ile498Thr
S9_4840748	9	4840748	G	T	missense_variant	MODERATE	GRMZM2G124288	c.1498G>T	p.Ala500Ser
S9_4840804	9	4840804	A	G	synonymous_variant	LOW	GRMZM2G124288	c.1554A>G	p.Glu518Glu
S9_4840805	9	4840805	G	A	missense_variant	MODERATE	GRMZM2G124288	c.1555G>A	p.Ala519Thr
S9_4840852	9	4840852	T	C	synonymous_variant	LOW	GRMZM2G124288	c.1602T>C	p.Gly534Gly
S9_4840996	9	4840996	A	G	synonymous_variant	LOW	GRMZM2G124288	c.1746A>G	p.Thr582Thr
S9_4841005	9	4841005	C	T	synonymous_variant	LOW	GRMZM2G124288	c.1755C>T	p.Tyr585Tyr
S9_4841219	9	4841219	C	T	stop_gained	HIGH	GRMZM2G124288	c.46C>T	p.Arg16*
S9_4841343	9	4841343	A	G	3_prime_UTR_variant	MODIFIER	GRMZM2G124288	c.*221A>G	-
S9_4843648	9	4843648	C	T	5_prime_UTR_variant	MODIFIER	GRMZM2G124276	c.-226C>T	-
S9_4843674	9	4843674	C	A	5_prime_UTR_variant	MODIFIER	GRMZM2G124276	c.-200C>A	-
S9_4844114	9	4844114	T	C	5_prime_UTR_variant	MODIFIER	GRMZM2G124276	c.-5T>C	-
S9_4844279	9	4844279	C	G	missense_variant	MODERATE	GRMZM2G124276	c.161C>G	p.Ser54Trp
S9_4844280	9	4844280	G	C	synonymous_variant	LOW	GRMZM2G124276	c.162G>C	p.Ser54Ser
S9_4844353	9	4844353	A	C	splice_region_variant&intron_variant	LOW	GRMZM2G124276	c.228+7A>C	-
S9_4844457	9	4844457	G	C	intron_variant	MODIFIER	GRMZM2G124276	c.228+111G>C	-
S9_4844873	9	4844873	C	G	intron_variant	MODIFIER	GRMZM2G124276	c.229-64C>G	-
S9_4845104	9	4845104	T	C	synonymous_variant	LOW	GRMZM2G124276	c.396T>C	p.Thr132Thr
S9_4845212	9	4845212	A	G	synonymous_variant	LOW	GRMZM2G124276	c.504A>G	p.Pro168Pro
S9_4845452	9	4845452	C	T	synonymous_variant	LOW	GRMZM2G124276	c.744C>T	p.Leu248Leu
S9_4845459	9	4845459	C	T	missense_variant	MODERATE	GRMZM2G124276	c.751C>T	p.Arg251Cys
S9_4845495	9	4845495	G	T	missense_variant	MODERATE	GRMZM2G124276	c.787G>T	p.Ala263Ser
S9_4845641	9	4845641	C	A	3_prime_UTR_variant	MODIFIER	GRMZM2G124276	c.*138C>A	-
S9_4857063	9	4857063	T	C	missense_variant	MODERATE	GRMZM2G124274	c.296T>C	p.Val99Ala
S9_4857171	9	4857171	A	G	intron_variant	MODIFIER	GRMZM2G124274	c.355+49A>G	-
S9_4857265	9	4857265	C	T	intron_variant	MODIFIER	GRMZM2G124274	c.355+143C>T	-
S9_4857287	9	4857287	T	C	intron_variant	MODIFIER	GRMZM2G124274	c.356-138T>C	-
S9_4857339	9	4857339	T	C	intron_variant	MODIFIER	GRMZM2G124274	c.356-86T>C	-
S9_4857366	9	4857366	C	G	intron_variant	MODIFIER	GRMZM2G124274	c.356-59C>G	-
S9_4857416	9	4857416	A	G	intron_variant	MODIFIER	GRMZM2G124274	c.356-9A>G	-
S9_4857460	9	4857460	A	G	missense_variant	MODERATE	GRMZM2G124274	c.391A>G	p.Thr131Ala
S9_4857551	9	4857551	A	C	intron_variant	MODIFIER	GRMZM2G124274	c.436+46A>C	-
S9_4857586	9	4857586	A	G	intron_variant	MODIFIER	GRMZM2G124274	c.437-62A>G	-
S9_4857665	9	4857665	A	G	missense_variant	MODERATE	GRMZM2G124274	c.454A>G	p.Ser152Gly
S9_4857765	9	4857765	G	T	missense_variant	MODERATE	GRMZM2G124274	c.554G>T	p.Arg185Leu
S9_4857781	9	4857781	T	A	synonymous_variant	LOW	GRMZM2G124274	c.570T>A	p.Arg190Arg
S9_4857818	9	4857818	G	A	missense_variant	MODERATE	GRMZM2G124274	c.607G>A	p.Ala203Thr
S9_4858001	9	4858001	G	A	missense_variant	MODERATE	GRMZM2G124274	c.790G>A	p.Ala264Thr
S9_4858020	9	4858020	C	T	missense_variant	MODERATE	GRMZM2G124274	c.809C>T	p.Thr270Ile
S9_4858037	9	4858037	A	G	missense_variant	MODERATE	GRMZM2G124274	c.826A>G	p.Arg276Gly
S9_4858127	9	4858127	A	G	missense_variant	MODERATE	GRMZM2G124274	c.916A>G	p.Ile306Val
S9_4858151	9	4858151	C	T	synonymous_variant	LOW	GRMZM2G124274	c.940C>T	p.Leu314Leu
S9_4858177	9	4858177	C	T	synonymous_variant	LOW	GRMZM2G124274	c.966C>T	p.Tyr322Tyr
S9_4858228	9	4858228	T	C	synonymous_variant	LOW	GRMZM2G124274	c.1017T>C	p.Gly339Gly
S9_4858261	9	4858261	C	A	synonymous_variant	LOW	GRMZM2G124274	c.1050C>A	p.Gly350Gly
S9_4858323	9	4858323	T	A	missense_variant	MODERATE	GRMZM2G124274	c.1112T>A	p.Leu371His
S9_4858326	9	4858326	T	C	missense_variant	MODERATE	GRMZM2G124274	c.1115T>C	p.Val372Ala
S9_4858824	9	4858824	G	A	intron_variant	MODIFIER	GRMZM2G124274	c.1494+79G>A	-
S9_4858946	9	4858946	A	G	synonymous_variant	LOW	GRMZM2G124274	c.1518A>G	p.Gln506Gln
S9_4858966	9	4858966	A	G	missense_variant	MODERATE	GRMZM2G124274	c.1538A>G	p.Lys513Arg
S9_4868959	9	4868959	G	A	intron_variant	MODIFIER	GRMZM2G124274	c.1696-2024G>A	-
S9_4868965	9	4868965	T	C	intron_variant	MODIFIER	GRMZM2G124274	c.1696-2018T>C	-
S10_34240873	10	34240873	A	C	missense_variant	MODERATE	GRMZM2G016890	c.157A>C	p.Thr53Pro
S10_34241178	10	34241178	A	C	intron_variant	MODIFIER	GRMZM2G016890	c.277-46A>C	-
S10_34241338	10	34241338	T	C	intron_variant	MODIFIER	GRMZM2G016890	c.346+45T>C	-
S10_34241355	10	34241355	A	C	intron_variant	MODIFIER	GRMZM2G016890	c.346+62A>C	-
S10_34241592	10	34241592	G	A	intron_variant	MODIFIER	GRMZM2G016890	c.405+108G>A	-
S10_34241635	10	34241635	A	T	intron_variant	MODIFIER	GRMZM2G016890	c.405+151A>T	-
S10_34241636	10	34241636	T	G	intron_variant	MODIFIER	GRMZM2G016890	c.405+152T>G	-
S10_34241755	10	34241755	C	G	intron_variant	MODIFIER	GRMZM2G016890	c.405+271C>G	-
S10_34241836	10	34241836	A	G	intron_variant	MODIFIER	GRMZM2G016890	c.406-343A>G	-
S10_34241896	10	34241896	A	G	intron_variant	MODIFIER	GRMZM2G016890	c.406-283A>G	-
S10_34241945	10	34241945	G	C	intron_variant	MODIFIER	GRMZM2G016890	c.406-234G>C	-
S10_34242163	10	34242163	A	G	intron_variant	MODIFIER	GRMZM2G016890	c.406-16A>G	-
S10_34242406	10	34242406	G	T	missense_variant&splice_region_variant	MODERATE	GRMZM2G016890	c.483G>T	p.Lys161Asn
S10_34242540	10	34242540	G	A	intron_variant	MODIFIER	GRMZM2G016890	c.559+58G>A	-
S10_34242552	10	34242552	C	T	intron_variant	MODIFIER	GRMZM2G016890	c.560-48C>T	-
S10_34242595	10	34242595	T	C	splice_region_variant&intron_variant	LOW	GRMZM2G016890	c.560-5T>C	-
S10_34242835	10	34242835	C	G	intron_variant	MODIFIER	GRMZM2G016890	c.657-98C>G	-
S10_34242852	10	34242852	A	G	intron_variant	MODIFIER	GRMZM2G016890	c.657-81A>G	-
S10_34242871	10	34242871	A	C	intron_variant	MODIFIER	GRMZM2G016890	c.657-62A>C	-
S10_34242945	10	34242945	C	A	missense_variant	MODERATE	GRMZM2G016890	c.667C>A	p.Leu223Ile
S10_34242978	10	34242978	C	A	synonymous_variant	LOW	GRMZM2G016890	c.702C>A	p.Gly234Gly
S10_34243062	10	34243062	G	T	synonymous_variant	LOW	GRMZM2G016890	c.786G>T	p.Gly262Gly
S10_34243249	10	34243249	C	T	intron_variant	MODIFIER	GRMZM2G016890	c.913-40C>T	-
S10_34243253	10	34243253	A	G	intron_variant	MODIFIER	GRMZM2G016890	c.913-36A>G	-
S10_34243381	10	34243381	A	C	synonymous_variant	LOW	GRMZM2G016890	c.1005A>C	p.Ser335Ser
S10_34243396	10	34243396	A	T	synonymous_variant	LOW	GRMZM2G016890	c.1020A>T	p.Leu340Leu
S10_34243564	10	34243564	C	T	synonymous_variant	LOW	GRMZM2G016890	c.1188C>T	p.Asp396Asp
S10_34243648	10	34243648	C	T	intron_variant	MODIFIER	GRMZM2G016890	c.1246+26C>T	-
S10_34243657	10	34243657	T	C,*	intron_variant	MODIFIER	GRMZM2G016890	c.1246+35T>C	-
S10_34243780	10	34243780	C	T	intron_variant	MODIFIER	GRMZM2G016890	c.1281+37C>T	-
S10_34243818	10	34243818	A	G	splice_region_variant&intron_variant	LOW	GRMZM2G016890	c.1282-4A>G	-
S10_34243878	10	34243878	A	C	synonymous_variant	LOW	GRMZM2G016890	c.1338A>C	p.Ile446Ile
S10_34243881	10	34243881	A	G	missense_variant	MODERATE	GRMZM2G016890	c.1341A>G	p.Ile447Met
S10_34243917	10	34243917	C	G	synonymous_variant	LOW	GRMZM2G016890	c.1377C>G	p.Thr459Thr
S10_34243979	10	34243979	C	T	intron_variant	MODIFIER	GRMZM2G016890	c.1384+55C>T	-
S10_34243987	10	34243987	C	A	intron_variant	MODIFIER	GRMZM2G016890	c.1384+63C>A	-
S10_34244023	10	34244023	G	A	intron_variant	MODIFIER	GRMZM2G016890	c.1384+99G>A	-
S10_34244078	10	34244078	T	C	intron_variant	MODIFIER	GRMZM2G016890	c.1384+154T>C	-
S10_34244228	10	34244228	A	T	intron_variant	MODIFIER	GRMZM2G016890	c.1384+304A>T	-
S10_34244452	10	34244452	G	A	intron_variant	MODIFIER	GRMZM2G016890	c.1385-516G>A	-
S10_34244457	10	34244457	T	C	intron_variant	MODIFIER	GRMZM2G016890	c.1385-511T>C	-
S10_34244525	10	34244525	T	C	intron_variant	MODIFIER	GRMZM2G016890	c.1385-443T>C	-
S10_34244652	10	34244652	A	C	intron_variant	MODIFIER	GRMZM2G016890	c.1385-316A>C	-
S10_34244714	10	34244714	C	A	intron_variant	MODIFIER	GRMZM2G016890	c.1385-254C>A	-
S10_34244775	10	34244775	A	T	intron_variant	MODIFIER	GRMZM2G016890	c.1385-193A>T	-
S10_34244795	10	34244795	T	C	intron_variant	MODIFIER	GRMZM2G016890	c.1385-173T>C	-
S10_34244814	10	34244814	G	A	intron_variant	MODIFIER	GRMZM2G016890	c.1385-154G>A	-
S10_34244856	10	34244856	T	A,C	5_prime_UTR_variant	MODIFIER	GRMZM2G016890	c.-150T>A	-
S10_34244882	10	34244882	G	A	5_prime_UTR_premature_start_codon_gain_variant	LOW	GRMZM2G016890	c.-124G>A	-
S10_34244990	10	34244990	A	G	synonymous_variant	LOW	GRMZM2G016890	c.1407A>G	p.Lys469Lys
S10_34245013	10	34245013	C	A	missense_variant	MODERATE	GRMZM2G016890	c.1430C>A	p.Ala477Asp
S10_34245172	10	34245172	A	G	intron_variant	MODIFIER	GRMZM2G016890	c.1500-53A>G	-
S10_34245202	10	34245202	C	A	intron_variant	MODIFIER	GRMZM2G016890	c.1500-23C>A	-
S10_34245214	10	34245214	C	T	intron_variant	MODIFIER	GRMZM2G016890	c.1500-11C>T	-
S10_34245285	10	34245285	T	C	synonymous_variant	LOW	GRMZM2G016890	c.1560T>C	p.Phe520Phe
S10_34245426	10	34245426	A	G	stop_retained_variant	LOW	GRMZM2G016890	c.1701A>G	p.Ter567Ter
S10_34245558	10	34245558	G	A	3_prime_UTR_variant	MODIFIER	GRMZM2G016890	c.*132G>A	-
S10_34245677	10	34245677	A	G	intron_variant	MODIFIER	GRMZM2G016890	c.*229+22A>G	-
S10_34245780	10	34245780	G	T	intron_variant	MODIFIER	GRMZM2G016890	c.*229+125G>T	-
S10_34245942	10	34245942	A	G	intron_variant	MODIFIER	GRMZM2G016890	c.*230-32A>G	-
S10_34245954	10	34245954	A	C	intron_variant	MODIFIER	GRMZM2G016890	c.*230-20A>C	-
S10_68542723	10	68542723	A	C	synonymous_variant	LOW	GRMZM2G038501	c.159A>C	p.Pro53Pro
S10_68542740	10	68542740	G	T	missense_variant	MODERATE	GRMZM2G038501	c.176G>T	p.Arg59Leu
S10_68543301	10	68543301	A	C	3_prime_UTR_variant	MODIFIER	GRMZM2G038501	c.*326A>C	-
S10_68563645	10	68563645	T	C	synonymous_variant	LOW	GRMZM2G071475	c.159T>C	p.Pro53Pro
S10_68563860	10	68563860	G	C	missense_variant	MODERATE	GRMZM2G071475	c.374G>C	p.Arg125Pro
S10_68564137	10	68564137	G	A	3_prime_UTR_variant	MODIFIER	GRMZM2G071475	c.*240G>A	-

## Sheet: Suppl. Dataset 5
Supplementary Dataset 6. Statistics of the SNP in candidate genes.
Gene	Effect	Count
AC210517.3_FG003	3_prime_UTR_variant	2
GRMZM2G016890	3_prime_UTR_variant	1
GRMZM2G016890	5_prime_UTR_premature_start_codon_gain_variant	1
GRMZM2G016890	5_prime_UTR_variant	1
GRMZM2G016890	intron_variant	41
GRMZM2G016890	missense_variant	4
GRMZM2G016890	missense_variant&splice_region_variant	1
GRMZM2G016890	splice_region_variant&intron_variant	2
GRMZM2G016890	stop_retained_variant	1
GRMZM2G016890	synonymous_variant	9
GRMZM2G031528	3_prime_UTR_variant	1
GRMZM2G031528	5_prime_UTR_variant	7
GRMZM2G031528	missense_variant	1
GRMZM2G031528	synonymous_variant	3
GRMZM2G031584	3_prime_UTR_variant	3
GRMZM2G031584	5_prime_UTR_variant	3
GRMZM2G031584	missense_variant	13
GRMZM2G031584	synonymous_variant	14
GRMZM2G031677	intron_variant	3
GRMZM2G038501	3_prime_UTR_variant	1
GRMZM2G038501	missense_variant	1
GRMZM2G038501	synonymous_variant	1
GRMZM2G060429	missense_variant	2
GRMZM2G060429	synonymous_variant	2
GRMZM2G071475	3_prime_UTR_variant	1
GRMZM2G071475	missense_variant	1
GRMZM2G071475	synonymous_variant	1
GRMZM2G091811	3_prime_UTR_variant	5
GRMZM2G091811	5_prime_UTR_variant	2
GRMZM2G091811	intron_variant	22
GRMZM2G091811	missense_variant	5
GRMZM2G091811	splice_region_variant&intron_variant	1
GRMZM2G091811	synonymous_variant	9
GRMZM2G105987	3_prime_UTR_variant	2
GRMZM2G105987	5_prime_UTR_premature_start_codon_gain_variant	1
GRMZM2G105987	5_prime_UTR_variant	2
GRMZM2G107739	3_prime_UTR_variant	20
GRMZM2G107739	intron_variant	7
GRMZM2G107739	missense_variant	9
GRMZM2G107739	splice_region_variant&intron_variant	1
GRMZM2G107739	synonymous_variant	3
GRMZM2G109677	missense_variant	1
GRMZM2G109677	missense_variant&splice_region_variant	1
GRMZM2G109677	synonymous_variant	5
GRMZM2G117193	3_prime_UTR_variant	6
GRMZM2G117193	missense_variant	6
GRMZM2G117193	synonymous_variant	3
GRMZM2G124274	intron_variant	11
GRMZM2G124274	missense_variant	12
GRMZM2G124274	synonymous_variant	6
GRMZM2G124276	3_prime_UTR_variant	1
GRMZM2G124276	5_prime_UTR_variant	3
GRMZM2G124276	intron_variant	2
GRMZM2G124276	missense_variant	3
GRMZM2G124276	splice_region_variant&intron_variant	1
GRMZM2G124276	synonymous_variant	4
GRMZM2G124288	3_prime_UTR_variant	1
GRMZM2G124288	5_prime_UTR_variant	1
GRMZM2G124288	intron_variant	69
GRMZM2G124288	missense_variant	6
GRMZM2G124288	stop_gained	1
GRMZM2G124288	synonymous_variant	14
GRMZM2G138258	missense_variant	1
GRMZM2G138258	synonymous_variant	2
GRMZM2G138338	3_prime_UTR_variant	1
GRMZM2G138338	5_prime_UTR_premature_start_codon_gain_variant	1
GRMZM2G138338	5_prime_UTR_variant	1
GRMZM2G138338	missense_variant	8
GRMZM2G138338	synonymous_variant	28
GRMZM2G138342	5_prime_UTR_premature_start_codon_gain_variant	1
GRMZM2G138342	intron_variant	37
GRMZM2G138342	missense_variant	4
GRMZM2G138342	splice_region_variant&intron_variant	1
GRMZM2G138342	synonymous_variant	6
GRMZM2G140156	3_prime_UTR_variant	2
GRMZM2G140156	5_prime_UTR_premature_start_codon_gain_variant	2
GRMZM2G140156	5_prime_UTR_variant	15
GRMZM2G140156	intron_variant	37
GRMZM2G140156	missense_variant	4
GRMZM2G140156	synonymous_variant	5
GRMZM2G140160	5_prime_UTR_variant	6
GRMZM2G140160	intron_variant	25
GRMZM2G140160	missense_variant	5
GRMZM2G140160	synonymous_variant	5
GRMZM2G144547	3_prime_UTR_variant	3
GRMZM2G144547	5_prime_UTR_premature_start_codon_gain_variant	1
GRMZM2G144547	5_prime_UTR_variant	2
GRMZM2G144547	intron_variant	90
GRMZM2G144547	missense_variant	2
GRMZM2G144547	splice_region_variant&synonymous_variant	1
GRMZM2G144547	synonymous_variant	1
GRMZM2G172774-GRMZM2G073492	intergenic_region	2
GRMZM2G174739	5_prime_UTR_variant	2
GRMZM2G174739	intron_variant	4
GRMZM2G174739	missense_variant	4
GRMZM2G174739	synonymous_variant	6
GRMZM2G174797	3_prime_UTR_variant	2
GRMZM2G174797	5_prime_UTR_variant	2
GRMZM2G174797	intron_variant	2
GRMZM2G174797	missense_variant	6
GRMZM2G174797	splice_region_variant	1
GRMZM2G174797	splice_region_variant&intron_variant	1
GRMZM2G174797	synonymous_variant	7
GRMZM2G174834	5_prime_UTR_premature_start_codon_gain_variant	1
GRMZM2G174834	5_prime_UTR_variant	3
GRMZM2G174834	intron_variant	24
GRMZM2G174834	missense_variant	10
GRMZM2G174834	synonymous_variant	5
GRMZM2G174938	3_prime_UTR_variant	4
GRMZM2G174938	5_prime_UTR_premature_start_codon_gain_variant	1
GRMZM2G174938	5_prime_UTR_variant	4
GRMZM2G174938	intron_variant	49
GRMZM2G174938	missense_variant	5
GRMZM2G174938	synonymous_variant	7
GRMZM2G179720	5_prime_UTR_premature_start_codon_gain_variant	2
GRMZM2G179720	5_prime_UTR_variant	1
GRMZM2G179720	intron_variant	9
GRMZM2G179720	splice_region_variant&intron_variant	1
GRMZM2G179720	synonymous_variant	4
GRMZM2G179720-GRMZM5G849284	intergenic_region	1
GRMZM2G336909	3_prime_UTR_variant	3
GRMZM2G336909	intron_variant	49
GRMZM2G336909	missense_variant	12
GRMZM2G336909	splice_region_variant&intron_variant	2
GRMZM2G336909	synonymous_variant	8
GRMZM2G344967	3_prime_UTR_variant	2
GRMZM2G344967	intron_variant	5
GRMZM2G344967	missense_variant	3
GRMZM2G344967	synonymous_variant	2
GRMZM2G397965	3_prime_UTR_variant	1
GRMZM2G397965	5_prime_UTR_variant	1
GRMZM2G397965	missense_variant	3
GRMZM2G397965	synonymous_variant	3
GRMZM2G410782	3_prime_UTR_variant	2
GRMZM2G410782	5_prime_UTR_variant	1
GRMZM2G410782	intron_variant	47
GRMZM2G410782	missense_variant	3
GRMZM2G410782	splice_region_variant&intron_variant	2
GRMZM2G410782	synonymous_variant	7
GRMZM2G410812	3_prime_UTR_variant	4
GRMZM2G410812	5_prime_UTR_variant	2
GRMZM2G410812	missense_variant	4
GRMZM2G410812	synonymous_variant	2
GRMZM2G412234	5_prime_UTR_variant	1
GRMZM2G412234	intron_variant	10
GRMZM2G412234	missense_variant	4
GRMZM2G412234	splice_region_variant&intron_variant	2
GRMZM2G412234	splice_region_variant&synonymous_variant	1
GRMZM2G412234	synonymous_variant	6
GRMZM2G476902	3_prime_UTR_variant	1
GRMZM2G476902	missense_variant	1
GRMZM2G476902	splice_region_variant&intron_variant	2
GRMZM2G479930	intron_variant	6
GRMZM5G805675	intron_variant	1
GRMZM5G805675	missense_variant	7
GRMZM5G805675	synonymous_variant	1
GRMZM5G849284	5_prime_UTR_variant	6
GRMZM5G849284	synonymous_variant	1
GRMZM5G855094	3_prime_UTR_variant	3
GRMZM5G855094	5_prime_UTR_premature_start_codon_gain_variant	1
GRMZM5G855094	5_prime_UTR_variant	4
GRMZM5G855094	missense_variant	2
GRMZM5G895573	3_prime_UTR_variant	2
GRMZM5G895573	5_prime_UTR_variant	3
GRMZM5G895573	intron_variant	12
GRMZM5G895573	missense_variant	2
GRMZM5G895573	synonymous_variant	2
